# Supplementary material for: Evaluation of Secretion Prediction Highlights Differing Approaches Needed for Oomycete and Fungal Effectors
Source: Front Plant Sci. 2015 Dec 23;6:1168. doi: 10.3389/fpls.2015.01168 (PMC4688413; doi:10.3389/fpls.2015.01168)
Supplement: Supplementary file 2 [file DataSheet1.FASTA]

>AvrM
MMMISTKSKLRNIFLLLAIANVNFCVKGHPMNSAKLAEEVKDGVNQPEFDRGFLRPFGAKMKFLKPDQVQKLSTDDLITYMAEKDKNVRDLAIKLRDAKQDSTKNGTPEIKQKYDKAYEKTKAAAEKLVSEESLTRDALLELTEEQYVEKAALFDKDVYRNNLQRQTYERLLRSETDVSYREVARTFIAREGEPALNAKIERLALTLENNADTRSKLDYLAIAADFLKNQANLHADDPELNLYKAETKAREIKANRAMKEALEGADKLFERNKILKSPDMRYKSAGFQAFIDKMMAWLSKIMTTKSYIKSLAKP
>AvrL567-A
MKINLSWKTYAVLSIVSLGGIHAMEHVPAELTRVSEGYTRFYRSPTASVILSGLVKVKWDNEQMTMPLFKWIGGEQAEELHFCVHIAHSSGPKLNRARSLGTVNSNMDQHWAQAQRNSGATRRTIEGFHLFENDIPNFPDYIKIKLVPKT
>AvrL567-B
MKINLSWKTYAVLSIVSLGGIHAMEHVPAELTGVSEGYTRFYRSSTASVILSGLVKVKWDNEQMTMPLFKWIGGEQAEELHFDVHIAHSSGRRLDRARTLGAVNSNMDQHWVEAYRSSGVTRCTIQDCHLFENDIPNFPDYIKIKLVPKT
>AvrL567-C
MKINLSWKTYAVLSIVSLGGIHAMEDVPAELTRVSEGYTRFYRSPTASVTLSGLVDVKWDNEQMTMPLFKWIGKEQAEELHFDVHLAHSSGRRLNSARILGAVNSNMDQHWVEAYRSSGVIRCTIQDCHLFANDIPNFPEYIKIKLVPKT
>AvrP123
MLFKQCTALKFLIFILGFSIIAAQYVVDPGFGEIECMCGQIARLTQRPFDVECEATPSCSCDYRGDCPGPAAEYVYRCPTCGPRSHVGCFGVHQGTCEEVHPGIARVQYQNSDSESE
>AvrP4
MLIMMGIPLRKIVLLSLIFGISIIPMMCEFLEDARDIQGFSRKSGSKLEEESDSSRDRQEKQAEAQKCTDISCNSNAQCSGQKCGDCLLEGNCSG
>RTP1
MSNLRLLFTIISLAAIARAQLVGSDVVLVRTSHQSMGKASVSYCREMTRQHHKRELDQDANPGHRRHKSEPEGVKPSNHTSAPTPSSPPLTTVDLTPAKLNTACYPGTFQAPLLEDCEVVIRAQLYNSTGSLQVSPGDYVFVSYGTCATVFQNPQYSKYSLQYNWAELGYVGGKLAGRCLLPEDHSMGGTAVFDTYLGRTYPDVIISLQRFDDRDFIIPE
>PGTAUSPE-10-1
MHARQLVTILSICLSQAHARSIPTVSDPLEPIVRLVTTPHEVLGAAPDLKETEKAAIQQSPYLYSHQIAAGLAETTDSLHYLSSEPQTAFSSLMAGSLLGYYRTIMQDLPKETKESRLQIYRNSFYSRTRDVANHMGPEVWNTHATLAKKSLENGLQDVVLEFQKSQMTPAGDEKILNRIEILAQKFKNSKKHQEIMEEISKAVAHMKTHLPYNVNLGEMKYLSAEEVESALKGTNIGGHPDAIPVNYFLVHHEPATHQISPAKTPITNSRQAQLPPSQPKVATAPTAAAAA
>AVRa10
MDSSHSKPREKHANKKRTRVQSSKYEHHRGCAPSEGERCPRGRYGGRRSREAKNPRRFNFGILQPRRCRASLGSHRIPQKTVVAPEKRAAVPALPRPVEVRPTKEADIPTAKAAGAENSSLDQPPTAPEAAGREKIFPPELLAAIEAEERRARQKAAQFTICSTAISSVEAALQPLSTGEDKNFVDSIKVYLRAAIAQFVAAGPSTAPPVLPQRPSVGTPATVIPVAIPRNISKATAPLPLRSTWATVTRAGHQKSGAQAPANITSVSAAPSARKQEKKPAASTTA
>AVRk1
MIGSVEIIEKISQLPSVPHRIGELSKSPPTASKRSENAAPISAPKLMSQLKAATKAECPPELRPIVEAIQQRAAKTAANLALCSAAISGVEATLLPLTNGSNRPFVDSMRVYLRAAIAQYIATVPASTPPVLPPRLANPLPRAPDARSIQIPAVPALPLKSTRATVVKMDCHKKQFL
>AVR9
MKLSLLSVELALLIATTLPLCWAAALPVGLGVGLDYCNSSCTRAFDCLGQCGRCDFHKLQCVH
>AVR4
MHYTTLLLSTLLVGTALAQPTNPPAKTPKKAPKTQPYNPCKPQEVIDTKCMGPKDCLYPNPDSCTTYIQCVPLDEVGNAKPVVKPCPKGLQWNDNVGKKWCDYPNLSTCPVKTPQPKPKKGGVGGKKASVGHPGY
>AVR4E
MQFPTPHLLLTTLLATITTADFSRDCPPGSGVGNQAEWSARGVDGTAIPRELDAHSLCDCFKPFLNVLGCSVTSVVTERAVFVKGHLNYCARMSESVAGISPCKEWEIEVGGAHPERMANR
>AVR2
MKLFILTFIWLLTASEVIAAAKKLPGCDKDPCKVKEKSGKYKLKIGAKCSATCDGKLTRGGTCENVQGNHLCCFGLCG
>Avr5
MKSPIVITILATALGALGSYDALPINCRDTTNYCFNGNGRHEVCSYCNQAKEEPLKLGRRGGQRDCGVAGSQCNDVDHQQCDARCCSKIGSPTFYGVRCPYPY
>Ecp6
MQSMILFAAALMGAAVNGFVLPRTDDPDCETKATDCGSTSNIKYTVVKGDTLTSIAKKFKSGICNIVSVNKLANPNLIELGATLIIPENCSNPDNKSCVSTPAEPTETCVPGLPGSYTIVSGDTLTNISQDFNITLDSLIAANTQIENPDAIDVGQIITVPVCPSSQCEAVGTYNIVAGDLFVDLAATYHTTIGQIKALNNNVNPSKLKVGQQIILPQDCKNVTTAVA
>Ecp2
MLFNAAAAAVFAPLLVMGNVLPRNAGNSPGSNRCDASTFNNGQDFDIPQAPVNDCRQMVENINRDSQFSVSHSWARPFGGYGDCAFNVRVIAGWRNGLVGGADAVDLLTDSVKNFGEANKVSSKGTYNQIVSAEGEVTCDSVDRGGQVRVQWIVASSSYNPSNDD
>Ecp1
MHFVTSLIAGVAMLATASATVQGGAPVDDLKFAKKFNQNCQQISGGPNGAICPDGDLYWCKDGRAIFCQTCQTGCTADENGKVGYCNEGPTNPKCL
>Ecp5
MNTFTLLLATLPLLAYGRGDNKPGQFNYICEDIPCDEEGVDSWILQACIGIGGTELTAHGGIYDTTGELVGRTAICLCARGQTKAHDYNISGDYPPGVAHLTFDVRAPYWCQSSG
>Ecp4
MQIPTSLLALTATLTFAVADPSFRFSEYGNGDTTCSPDNLISPSVSIDDGFGGCKQFPANTNSVQYALLEGSRAGCIVKLFTNNACNESADSEHVPAVGETKCQPPIGGGWQSVQVTCP
>AvrLm6
MVIYLPLYLLVLGIATTTISQPHLLCACESGRRDGVDDTRTLKVVKGTGGRFVFSSRYWTKAEGAPHEGNYAHAINGTITKKGTNIQAHDDGLIGGEEMNSLCPEHSTCFSPNLKAKSTHSCGPDGKYGCVSAWLSVNWEGQIQ
>AvrLm4-7
MPLSLEIILTLLALSIPTITACREASISGEIRYPQGTCPTKTEALNDCNKVTKGLIDFSQSHQRAWGIDMTAKVQCAPCITTDPWDVVLCTCKITAHRYREFVPKIPYSSFSSAPGVIFGQETGLDHDPEWVVNMKARTRGCD
>AvrLm1
MVQFKTIFLSTALAALFSTGSSSPATKNNVNQPLDNISRRSEWKSVQISPVKEHSAKTADNTENNHNLEKRVFTSPHMKRTFTLALENTFYAMAWLIDFSFSDDGEPHFSYKLQSFNHEDNPPKILADVVVPLITTSYNSANQYRGKANVELLCHLAKEYVHVYFSVEVFASGASFVIGKIIDYPTVYVNNQFRKVVKFDIAGAI
>Six4
MNLKALVVIASVAVTSALPKGEEGDIIGTFNFSSSDSQPLKIHWVDTPDSSGSNLVKRSAHTESVCVHAGTATGADLHWLNAICTGKSTYTVNCAPAGNKNAGSTHTGTCPAGQDCFQLEQVGNFWGDREPDATCSPSNTVFDAVDDKEATHVNGKVVTRAGKPGIGRKLIRLKAQVYRRDGHYGQTSRMGFFRNGKEVYHIDNVASMEPTWNFDPSSDQSFSFFFTPGPNAFRIQGTLNLA
>Six3
MRFLLLIAMSMTWVCSIAGLPVEDADSSVGQLQGRGNPYCVFPGRRTSSTSFTTSFSTEPLGYARMLHRDPPYERAGNSGLNHRIYERSRVGGLRTVIDVAPPDGHQAIANYEIEVRRIPVATPNAAGDCFHTARLSTGSRGPATISWDADASYTYYLTISED
>Six1
MAPYSMVLLGALSILGFGAYAQEAAVREPQIFFNLTYTEYLDKVAASHGSPPDKSDLPWNDTMGSFPGNETDDGVQTETGSSLSRRGHIVNLRKREPFGEESRNDRVTQDMLQALHDLCVERFGTGYRAVSGLCYTDRRATRKIECNKPSVRERDRSVTRACPKGQECTTFNAYNFRNRHHQVTFPVCGPRIEVKDRHDIGIHTEWQGTWYPESPKSPGTYDYFAQMAGTLNGYFGYDGVYSDGYKTSSHGYGHSWSCINCPRGKVTITNTYRATWAFGYTSPH
>Six6
MKLALIASILAAGCVAGPLAQTESESADVAEHTINYIDIAPEEFEPPKANLSSLVSRDTLPVSTCPAGQKYDRSVCYKADKIRSFCVANPRSNREKITDTPCQPREICVQRNLSNGKSFAKCIPIVDLVEWKTSANGNKEGCTTTSVNPAGYHHLGTIVYDINKNPIEVDKISYFGEPGNVNEGIGGSTSYFSSDNFQFSKSRYMKSRDMRTFMT
>Six2
MLFKIAWVSLFTTWAISVAANPAGDSLPDDAHLPDRRLSPSEVQALKKAQIYPPGYIHKRVTFGEGKDAVEVPIVEADVEMLLNNEKGVKARSLAPRGSCFSFPTPARGSCMIDYCWRDDNGVIYSRGITITGSNGASNPTSMRSNDPANLSLNSVFNDGYNGWFPHGHACSNSDTQIYTNHRLLQGVNGVAYVDHVRCENCNFRNVNCLSDVLKNNLIAYSNGVASQSRCT
>Six5
MRFEYISVLALCGASLARDHQYCACQSGSGDSIDIDATTQLQNDNSKSYLWAQTSPAYWFADRHKPGPRFAGIYLKAANGKIDGDTFYNLCINNGGADSTCFDCSKSHQVRNVIYCDAA
>Six7
MQVMKYLYLLFHFALFASAIPMLDLFPRQGQCFSTTGSTPPRPPPAAREVTFDITQNVNTFTSAASTPWTEGVGLSNIRYQWRAYYSTRQRTTFVEVRVFGTAEAQVVLLPDAPGTSRYRAIDSNVFRPNEEVTGGGLAGWGQVTTVCLQTWGRRGDITYRLRIQSKPKHSYPLEVIPERQYANRLMNARCYAKTHQMIYKPRGLADFRFHRLTQSVVNL
>NIP1
MKFLVLPLSLAFLQIGLVFSTPDRCRYTLCCDGALKAVSACLHESESCLVPGDCCRGKSRLTLCSYGEGGNGFQCPTGYRQC
>NIP2
MKYLSILTACVAVTHAYYVVVCVPRDGAEIGDVEWAIQNRRHDLALGGKGFWRGHSTSCHRNANAVVDVVALCRSDPYIGAHPTVLKYGASVLCQASGAPDWPTCTVNC
>NIP3
MLPKTLIICLLATTAQAACGDVYTIKGNCTIRDYKCKYPRVPSCNSKGACPYLHLFDVPIFCDQDKDCVTSYKCNKNYKRSPLNLGPFYEDGDLVAKEEGEGGEGDSELVEEDDE
>Vdlsc1
MSSFRSMLGVPPSTASTQDSVLVIIDAQGEYAEGKLKISNIEASRPNISSLLEKYRAANAPIVHVVHETPAGAPLFTQGTKLAEIFDELTPKEGEAVVTKHHPGSFADTNLQEILEKSGKKKIVLVGYMAHVCVSTTARQGAQRGWDVIVAEDAVGDRDIPGVDAAQLVKVALAEIADVFGTLVSSKDIN
>Ave1
MKLSTLGALISLTSLVTADLGTASYYNPPYLPTACGGSNPSQFPSGNLFVAVSDGLWDNGAACGRRYRIKCLSGARGSCKDGMIDVRVVDRAKTTVTKAAHKATMILSQDSYDAIVNQWKGTRHKAVNIEFRQI
>AVR-Pita
MLFYSLLFFFHTVAISAFTNIGTFSHPVYDYNPIPNHIHGDLKRRAYIERYSQCSDSQASEIRAALKSCAELASWGYHAVKSNNRLFKLIFKTDSTDIQNWVQNNFNEIYKECNRDADEISLTCHDKNVYTCVREEVHNLAYALINEKEIVICPPFFNNPVNSREITAGNQDTIILHEMVHIILKEWKDYGCEWDGIHKLDSTESIRNPDSYAIFAQCARYKYC
>AVR-Pita2
MLFYSFIFYFHTVAISAFTNIGTFSYPVYNSNPIPNHIHGDLKRRAYIEPYSQCSNSQDSEIRAALKSCAELASWAYHAVENDNRLFELIFKTDSTNIKNWVQNNFNEIHKECNRDADEISLSCHDTSVYTCVREGVHLLGYAKMYEKQVVLCPHFFDHPVNSREITAQNQDTVILHEMLHIILNEWEDYGYEWDGIHNLDSTTSIKNPDSYAIFAQCARYKYC
>Pwl1
MKFNKTIPLYILAFFSTAVIAGGRKWTNKVIYNDKGEREGSISIRKGAEGDFNCGPGYPGGPDRMVRVHEDNGNIRGMPPGYRLGPDDKEDKRDNQYYSRNGYHVGDGPAEYQNHGGGQWGDGYYGPPGEITNQHGKRQGDQGCHIM
>Pwl2
MKCNNIILPFALVFFSTTVTAGGGWTNKQFYNDKGEREGSISIRKGSEGDFNYGPSYPGGPDRMVRVHENNGNIRGMPPGYSLGPDHQEDKSDRQYYNRHGYHVGDGPAEYGNHGGGQWGDGYYGPPGEFTHEHREQREEGCNIM
>AVR-Pia
MHFSTIFIPFALAALKVSAAPARSCVYYDGHLPATRVLLMYVRIGNTATITARGHEFEVEAKDQNCKVILTNGKQAPDWLAAEPY
>Bas3
MQFSTVSFAIFAILPAMVAAMPAETSPVPKPALPVFEELCPDAERQKCAESTDNLKRCLQINGASICVIDCGSQTTCRTQCKQQLKNEKANGFCTVGDNPCICNLNGAANSAH
>Bas2
MVRVSTFAAILAMALSVTANVTPNDAGAKNVGTGNGQQFITGGCVNGTDCQSRCCAGNGENKGVCSNEVAANQNGKTGCGFEDPNKAQTVKEAKEQVKKQGF
>Bas4
MQLSFSAIAILLAFAVNHATADSHQNLVCVRTYPDNNSAENLEATRCACDWLKKNGKCDDCTIWENRLCHSDAKSLDGNEFEDACVRKCPNLGATGSSIPPA
>Bas1
MHVFNFAALFTVLATFTATAAAADQGSNTFDQRYQGYPWRPANGPIREEKQENVGHRRGGAEYFTSGSPSIAAEDYSAKNAPSRFEQWKAQQKERAERKQDRGLNGIRRVENYYP
>AvrPiz-t
MQFSTIITVCLFTGLASASFVQCNHHLLYNGRHWGTIRKKAGWAVRFYEEKPGQPKRLVAICKNASPVHCNYLKCTNLAAGFSAGTSTDVLSSGTVGSIGNDPQAQRQ
>Pwl3
MKINTSILALTLALLPGMATAGRKWLNKKLWDANGQSAGSVSIVKGGQGSINTDTGPITAEGSYDIYERNGKIEGGPPGYKYTEDRYEDRKDDRYYNTHGYHVGDGPAEYGNYGGGHWGDGYYGPPGEFVKTSEYDD
>Pwl4
MKINTSILALALALLPGMATAGRKWFNKKIYDENGESAGSLSVVKGGSGYINIGPSAPGQRDRLVEFRESGGKIQGGPPGYRYTSDHEEDQRDNRYYNTHGYHVGDGPAEYGDHGGGHWGDGYYGPPGEFVKTSEYED
>Avr1-CO39
MKVQATFATLIALAAYFPAANAWKDCIIQRYKDGDVNNIYTANRNEEITIEEYKVFVNEACHPYPVILPDRSVLSGDFTSAYADDDESC
>AVR-Pii
MQLSKITFAIALYAIGIAALPTPASLNGNTEVATISDVKLEARSDTTYHKCSKCGYGSDDSDAYFNHKCN
>AVR-Pik
MRVTTFNTFLLTLGTVAVVNAETGNKYIEKRAIDLSRERDPNFFDHPGIPVPECFWFMFKNNVRQDAGTCYSSWKMDMKVGPNWVHIKSDDNCNLSGDFPPGWIVLGKKRPGF
>Slp1
MQFATITTLLFAGVAAAMPQATPTSAAPPSATSTCTPGPVVDYTVQGNDTLTIVSQKLNSGICNIATLNNLANPNFIALGAVLKVPTAPCVIDNISCLAKQSDNNTCVSGVSPYYTIVSGDTFFLVAQKFNLSVDALQAANVGADPLLLQLNQVINIPICKN
>MC69
MKAAFVLALCASLASAWVVITPITKEMVVDRSPDDCFFGVVTPQGCGPLRGPAK
>Bas107
MHAFKFVQIWALLAIGAAAIPTPINLPAALTSQLEPRAEGGASAGDANNIQPQSQEKSPFICVWCGKDKGGSSALIGHEIHNHQDDEMVAWTGRDRRLNKYETDKEGYRYFKKYPGVRLPNRTWKGKGKRPE
>Cmu1
MKLSVSIFVLLAVSAFGGGSAAAVSGKSEAAEIEAGDRLDALRDQLQRYETPIIQTILARSALGGRAPSEQDEVRAALSRNAFEPSEVISEWLQTESGARFRSTRPLPPAVEFITPVVLSRDTVLDKPVVGKGIFPIGRRPQDPTNMDEFLDTSLLSLNQSSTVDLASAVSLDVSLLHLVSARVLLGYPIALAKFDWLHDNFCHILTNTTLSKSQKLANIIQQLTDHKQEVNVLSRVEQKSKSLSHLFRNDIPYPPHTQDRILRLFQAYLIPITTQIEAAAILDHANKCT
>Pep1
MMTTLVQTTLLSLALVLLGSTVPVHADAAGAVPLPNFKVDPQPLASTFYWFSSVEVGVCYNPQARVGSIKGALHCTHQENYDRDNNSYTLPQTCVALKPLGKAFSSNVRDSCTNAKGIFNVIVPASSNALGSQAYDAVQAKGGTGGTGTDDDTSAPDSNDQEKKGGGLLGGIGSMFGM
>Pit2
MLFRSAFVLLIVAFASACLVQHVQAIPVRRSLSTDASMSSAAGKLNRRWWFGFTGSLGKEPDNGQVQIKIIPDALIIKNPPANKDDLNKLIENLKRKHPRFKTVVMPTDPNGDVVIWE
>ToxA
MRSILVLLFSAAAVLAAPTPEADPGYEIVKLFEAANSSELDARGLSLDWTLKPRGLLQERQGSCMSITINPSRPSVNNIGQVDIDSVILGRPGAIGSWELNNFVTIGLNRVNANTVRVNINNTGRTNRLIITQWDNTLTRGDVYELFGDYALIQGRGSFCLNIRSDSGRENWRMQLEN
>Tox1
MKLTMVLSVAFATLTFANEGILTFEGLGLARRQTICHTPGGSGCRASISGDQCCCTSCTPEDCSDLCKNGKQAAHEAQNQKKCAKCCNAGGESHELCCSIASAGIDCNPCPAGLRMC
>Tox3
MHFTKFLLVVQAAATAIALALEPRGPGDIQLTREEHEAIFNGSPSDWTEDPNFKPDVPEQQRPATANDLSKRYIKANDINFGTRSVHDCRERTGIQRDVKVRADIPFETDDGPNQVLRVTWSNALNVDRFDPLPIVTVPGNAASTTITAIHDFCLMNPTTSPPTRCLYQLRQPFTLGFDRTRMHNNIYLTPPNPQRPTMHEVCIRADECPAGRVFLECSTRTYGAIPRGE
>Nep1
MHFSNAKFLSILAAAAAVKGAPIEESTIQARAVVPHDSINPWGENVPGNALGNTLKRFEPYLHIAHGCQPYSAVDGNGNTSGGLQDTGNVSAGCRDQSKGQTYVRGGWSGGRYGIMYAWYFPKDQPAAGNVVGGHRHDWEYVVAWVNNPEVANPTLIGAGASGHGSIKKTTNPQRQGDRLKVEYYVSFPTNHELQFTNTLGRDLPMMWYDFLPAVSKTALQNTNFGKANCPFNDANFNNNLAKARI
>ToxB
MAPIFKTTMLLAVAILPAALVSANCVANILNINEAVIATGCVPAGGELRIFVGSSHSYLIKATSSCGLSLTNQVFINGESVQSGGRC
>UhAvr1
MRSFSLFLVLCIWVIGVIAPGDKASSSAAPAQQHQPSFKLEIAENPNVDPFLEKISKLGNSHDLYPHVALMRTTLYGKDKLTTNLGAYPDFRRFIYLGNSPGVPEMYFAVPLHLNPHGVDRNLAWSLIYAHSDQPKTLVHHGFVSASGGHLVLDKVKKTNYPSSRSFEIGDVLTLREILDIELPALRFAG
>Tin2
MNRLQSYTRVFIALVLFSMVCNCFATGGFDYENLASSSSSSGHHDYRLESSPMGRFQTKDYANLLNSRLKDMGWGSEPLAKGLLVPREDLESFVSSVQDVLKTESGQKGLLYLGNTPDSRKVHAVLLKGAQSRSPNIAIISTPKVWRSLNQKIQLHTFAQIDNSNLFDLHQLLQHDFNYSQLDSLARNALPKTPQSEFDNLLPRFPL
>AvrLm11
MRFLLPIFSATLAFAINEAFEGRPCCQKWIEQCKLEGAVGCMLADYNYCVVPSSTCQEQCNGFFGRNGRSTHGRDTEYVYQIHNMYTANEKDPTC
>MISSP7
MKLLVPLNLLIAALAISPALSSPVPGEVGLVERGPIPNAVFRRVPEPNFFKDLLRALGQASQGGDLHR
>AvrPi9
MQFSQILTVLFLGVSVSALPAGGLPGSPGSAVQRCHCPPRGSHAHGSLAAREEAPEAEGDAKISARYTCPNCHKTGKGCDDGWCQVEKTHW
>See1
MLFTTFVSLLLVILCLVHVSAHPLQSFRSSSAIGKQKHKIKSRQFEEEIAQGAEDSIELFEFPRVHDSSEQIHERTEQQNITTKNIILAINKNSRKHGGLHRLPAQVQGEGEFTYDRQRNAVGSYRYGDSHGNSREAEYSVADHQSASGEYKFGPTT
>SP7
MKFTTLACLAILGISTLNEVNAAPIAEIGLNNKRDSTPSYDYKDKKDKKDDYYGGKDDEYYGSKDDDYYGGKDDKYDDDKKKSSYRRSALASPGDKDDDYYGGKDDDYYGGKDDDYYGGKDDKYDDDKKKSSYKRSALASPGDKDDDYYGGKDDDYYGSKDDDYYGGKDDKYDDKKKSSYKRSASPGDKDDDYYGSKDDDYYGSKDDDYYGGKDDKYDDDKKKSSYRRSALASPGDKDDDYYGSKDDDYYGSKDDDYYGGKDDKYDDDKKKSSYKRSASPGDKDDDYYGSKDDDYYGGKDDKYDDKKKSSY
>Mg3LysM
MQNIFLAATLLGAAFAAPQNPPTSCSAAPQPTGTGSPGTVCGSTTFTNYTVKAGDTLGAIAKQYNSGVCDIAKVNGIDNPDYIKPDQVLSIPANCVTPDNTSCVKPVPVITNTCVLGVGSTYTVKSGDSFSAIATSFNITLASLEARNPQIPNYDLIFPGQVINTPLCPNSVCDSIGTYVIESGDIFYNLAQSNNVTVGQLESLNVNVNVTDIHPGDIIILPHNCHNITASA*
