# Supplementary material for: Evaluation of Secretion Prediction Highlights Differing Approaches Needed for Oomycete and Fungal Effectors
Source: Front Plant Sci. 2015 Dec 23;6:1168. doi: 10.3389/fpls.2015.01168 (PMC4688413; doi:10.3389/fpls.2015.01168)
Supplement: Supplementary file 3 [file DataSheet2.FASTA]

>INF1
MNFRALFAATVAALVGSTSATTCTTSQQTVAYVALVSILSDTSFNQCSTDSGYSMLTATSLPTTEQYKLMCASTACKTMINKIVSLNAPDCELTVPTSGLVLNVYSYANGFSSTCASL
>ATR13
MRLVHAVLLPGIIVFVSNGNLLHAHALHEDETGVTAGRQLRAAASEVFGLSRASFGLGKAQDPLDKFFRKIINSRKPIETSYSAKGIHEKIIKAYDRHVFESKKAHDRHVSKSKKAHGRHVSKSKMAHDRHVSKSEKAPIQYASVMEYLKKTYPGPHIERIVSTLERHDEVGAKDLGAKLRAALDRQ
>AVR3a
MRLAIMLSATAVAINFATSSAIDQTKVLVYGTPAHYIHDSAGRRLLRKNEENEETSEERAPNFNLANLNEEMFNVAALTERADAKKLAKQLMGNDKLADAAYMWWQHNRVTLDQIDTFLKLASRKTQGAKYNQIYNSYMMHLGLTGY
>AVR1B-1
MRLSFVLSLVVAIGYVVTCNATEYSDETNIAMVESPDLVRRSLRNGDIAGGRFLRAHEEDDAGERTFSVTDLWNKVAAKKLAKAMLADPSKEQKAYEKWAKKGYSLDKIKNWLAIADPKQKGKYDRIYNGYTFHLYQS
>ATR1NdWsB
MRVCYFVLVPSVALAVIATESSETSGTIVHVFPLRDVADHRNDALINRALRAQTALDDDEERWPFGPSAVEALIETIDRHGRVSLNDEAKMKKVVRTWKKLIERDDLIGEIGKHYFEAPGPLHDTYDEALATRLVTTYSDRGVARAILHTRPSDPLSKKAGQAHRLEEAVASLWKGRGYTSDNVVSSIATGHDVDFFAPTAFTFLVKCVESEDDANNAIFEYFGSNPSRYFSAVLHAMEKPDADSRVLESSKKWMFQCYAQKQFPTPVFERTLAAYQSEDYAIRGARNHYEKLSLSQIEELVEEYSRIYSV
>GIP1
MKVFPALTSALVALGTAGVEAEHVQRSLVMGGGTVPVGAKTYTVGLRTTAEGDTFCGGALISPTHVLTTATCTASLGSGPAEWAAVGTHYLNGAKDGERLKVVSAQNHTLYNPNNFAYNFAVLTLEKPSKFSPVKLPAADGSDIAPSMSSKLMGWGDTSYPNGARANELQSVELRVVTSNCTYTVGPSEVCAGGEEGKDKCAGDTGGPLIKENGSGDADDILIGLASWGMPCGHKDVASVYARVSAGLEWINSVIKK
>GIP2
MKVTATIAAASMAIAAASADADTTSRQLILGGSIIPSGQKTYSVGIRSTAGGDTYCGGALISPTHVLTTTMCTKHAKPDFVAVGTHYVNGTKDGEQLKVIQAQNHTDFNKTGNGEYDFALLTLEKPSKFAPVKLPKADDSDIKPGMWSKAMGWGWTSFPNGSPSNEMQGVNLQVWSNEDCSQVYVINPTNVCAGGVAGKDACVADTGGPLIKENGAGDKDDVLIGLVNWGYGCGDEGAPTVYSRVSSALKWVNPIIKTKQVKTAVPVQQAISGKHGVPIKQGMPGTVRN
>EPI1
MKSALLFTLVVAAVHAQSPQVISPAPRRESNEIDCPEYCLDVYDPVGDGEGNTYSNECYMKRAKCHNETTPPAWKDLVLITGSSTGEQPPSKKCSTVCPDVELPVCGSNRVRYGNPCELRIAACEHPELNIVEDSGKACVGSKVTPQEG
>EPI2
MKSAVIFTLLAAMATVNALVTHDLRPISIGSEEKDCPKYCLDIDDPVGDEEGNMYSNECYMKRAKCAKNKPTDPPFWKNFKFSNDGSTTQETPKRKCSSGCPDVELPVCGSDGVRYGNPCELKIAACEHPELNIVEAVGMGCRKSRVQLH
>PsojNIP
MNLRPALLATLASFAYVSASVINHDQVVPFTQPTPTTALQQAAVKYKPQIHISNGCHPYPAVDNNGNTSGGLNPTGSESAGCKGSGYGTQIYGRAVKYQGVYAFMYSWYMPKDETLTGLGHRHDWEACVVWVDDIAASSPKIVALSASAHSGYNKYYPPSSSYFSGNSAKIDYSSSYVVINHALSATSTAGETQPLIMWDQLTDAARRALEDTDFGDANVPFKDANFQTKLGNAYYA
>CBEL 
MIARITVVFAGLVAVVSGACSTPSFGNCGSDAAGVSCCQSTQYCQPWNANYYQCLDLPAKCAQQFPNVDFNGDDIQTIYGIQPGECCTRCSETAGCKAYTFVNSNPGQPACYLKSGTGTRTPSVGAVSGILTGTSTTPTPTPTMTPTPTPTTSSPTCTTAPYGSCGSSNGATCCPSGYYCQPWNDSFYQCIQPPAKCSKQLTDKDYYGNDIKTVYVSLPSLCCDACASTAGCKAYTYINNNPGQPVCYLKSAAGTATTKIGAVSGTLN
>PcF
MNFKTCPAVALVAVVATVATAEDPLYCQAIGCPTLYSEANLAVSKECRDQGKLGDDFHRCCEEQCGSTTPASA
>NPP1
MNVLTFLIAAAVSLAVVQADVISHDAVVPFAQPTATTTEQKAGVKFKPQIHISNGCHPYPAVDANGNTSGGLKPTGSSSAGCKGSGYGSQVYGRVATYNGVYAIMYSWYFPKDSPVTGLGHRHDWEHVVVWVDDIKLDSPSIIAVSPSAHSGYNIYYPPESNTIDGYSAKVDYSSSWVVINHALDSTTDAGETQDLIMWDQLTDAARTALENTDFGDANVPMKDGNFLTKVGNAYYA
>INF2A
MNTKTFLAIAAAAFVGFAAAETCSPTDQTTAYSTLASVLTLSSFQGCADDSGFSLLYSTALPDDDQYVKMCASDNCKSLIESVASLNPPNCDLTVPTSGLVLNVVDLTSGFSEKCSSSSSTSNTASSAATSTTTEAPAATTAAPTTDTTTASTATDAPAATPVATPATTTTNSTESVTQTSAAAC
>INF2B
MNTKTFLAISAAAVVGFAAAETCSPTDQTTAYSTLASVLTLSSFQGCADDSGFSLLYSTALPDDAQYVKMCASDNCKSLIESVAGLNPPNCDLTVPTSGLVLNVVDLTSGFSKKCSSSSSTSNTASSAATSRTTEAPAATTAAPTTDSTATDAPAATPAVTPVATPAATSTNSTESVTQTSVTQTTAAC
>Avh5
MRLQFFLVMAVATLATISATRVPDDANLQSVNAPVQTVTRSRRFLRTADTDIVYEPKVHNPGKKQVFIEDKLQKALTDPKKNKKLYARWYNSGFTVKQVEGGLDQNENRELELTYKNLALGYAKYYQARRSQEAK
>Avh241
MRQYCLLLIVLALAAALSDNAVASTLAVARSEIGAPSAVYSERLLRSEPQDEDTFEDRAFGLNWLRLRWLRLGAAKAKTTDVISARESKWIEAWANKNLSPNYVYKQLGLAKQGDKAMQSQNYRIFEAYTERLFAKDQALYTKWLDAKMTPEDVYKALKLDKLLGAKAANSPDFRRYEVYMFKWHELN
>Avr1k
MMQWSAILIRTCFSGSGGEALTCATSEQQTRPELCFFFSVRSSWPSTISDGACLALVSAEQGATAGRNTLSLRSMMATEDMATSTRSLRSQATNVDDDANVSIENRGMNPSVLTKLGEFASTLTAGNTANKLWLMADVDPKSAFKLLGLDMPGVRFIDNPKMLQWLKFTKAYLDMKKSGFGETSAHALLYEKIGGPDLSLLLLSLKDAPDANSLVQKLTNSQFGMWHDARIEPEQLAQTVFKIQDVRKLPKNDPKLQVIDDYAKYHRKHRKFLNSIMII
>Avr1d
MRLSSTTFVVLAAVLLASGTAVSKADETGVTNVNAVHSPNVLAGVDKRFLRSHHTEDGEAKLSNYDNEERNGLFGANTLSNMGKDTILRFQMFTKWKANGYLPKKIKDDIPRSLYKAYKIHYRMN
>EpiC1
MTFLRPILALLAATALVTTSAQVDGGYSKKEVTPEDMELLQKAQSNVSAYNSDVTSRICYLKVDSLETQVVSGENYKFHVSGCSVNSDNELGGCANQNCESSKYDIVIYSQSWTNTLEVTSITPVK
>EPIC2A
MSFLRPTLALLAVTALVTTSAQMNGYTKKEVTPEDMELLQKAQSNVSAYNRDVTSRICYLKVDSLETQVVSGESYKFHVSGCGVNSDKELGGCANQNCESSKYDIVIYSQSWTNTLEVTSITPAN
>EpiC2B
MSFLRPTLALLAVTALVTTSAQLNGYSKKEVTPEDTELLQKAQSNVSAYNSDVTSRICYLKVDSLETQVVSGENYKFHVSGCSVNSDKELGGCANQNCESSKYDIVIYSQSWTNTLKVTSITPAN
>Avrblb1
MRSLLLTVLLNLVVLLATTGAVSSNLNTAVNYASTSKIRFLSTEYNADEKRSLRGDYNNEVTKEPNTSDEERAFSISKSAEYVKMVLYGFKLGFSPRTQSKTVLRYEDKLFTALYKSGETPRSLRTKHLDKASASVFFNRFKKWYDKNVGPS
>Avrblb2
MRSILYAVLAFAVLARSSAVAAFPIPDESRPLSKTSPDTGATRSLRVEAQEVIQSGRGDGYGGFWKNVFPSTNKIIKKPDIKISKLIAAAKKAKAKMTKS
>Avr2
MRLTCILAVLVAVTFHATGNANSAVAGKASNENGVDMITTTDVHDPRLLRRVGNDEGEIVEERAKGFKEKLKAVVEKITPKKSLEKLKETVISTPDWAKIVKHKTDEAMRLGYK
>crn1
MVTLYCVVVGVAGSAFPVDIDENKSVGHLKDAIKEKNASTITCDAKNLQLFLAKKKKGAGVRLTENDVKDGVSDTSDLKLLGVAGAPLSLVGLSEKDVKFVPTLEDVESMNTPVHVLVVVPEQDGTISKEMSAATSPLTVEQVEMSMNKVLRERDEKASAYSFSDLNTAMEERIVKKMRLTENIPDVKEPVDTSIAGYSWIPKIVESEESQRAGYMEYLQQHLKTLIDRGDFLLDDIAGDKSVLNIVDPRLPFAMKGTADVLLINRTAKNPLIKLAGVSLVIELKKKVEPGHVPQAIGQLVSCSMKAPLNCYPLSLLTDLNDHWHFSWFSDKHVLTQVTLKYPKNAFRFIEAAVLGRTDSAPPPPSFMPGSFKTIKVDDFLPQPVDARAEEMMERYELMADVVEPEFLMARRMDYARQLVQSMPMYSYMYT
>crn2
MVKLVCAIVGVAGSAFPVDTDASQLVGDLKKAIKAENAMTFTGDAKDLQLFLAKQPVDDESGKEVVPVYRPSAEEMKEESFKWLPDEHRAALKLVEGESDDYIHALTAGEPILGSKTLTTWFYTKNNMELPSSEQIHVLVVVPDGAGGSASDTSRMDRLFDKVDKVYEHTVLSKRTRYVHSEMNSAKGNILLNDLKIRISPVDTVKFAGGVPTPAKEFKWKSDRTEEQQKEPYREYVVANIGDVLTNNKLCVVGVEKGVNILTVEVPGRDIVLAGRTDMIVLSDIAQKFPHYLPHLPGVRMLIEVKKVVTTASEFQALSELIALDIIATESVMALLTNLTNHWQFFWVSRKSDDRVIIETTTLIAPGEAFAVIRTLLDQSPSAGAEVSLPCFEKPVKRQKLSQLLPSISEASGSSGIRESIERYYDIASMLGPDLEMARAVASQVARSIPTLSYFS
>CRN8
MVTLFCAVVGVAGSTFPVDINENKSVGHLKKAIKEEKMYQFPADELQLFLAKAGGNAWLSSLTEDVKKLKKGEKTALVKSLTQEEKELQGEDPISECLEGMDPPKVKQIHVLVALPPGTSSAPISDGTDLWLSRFQHSEVAKLTLLPTRGDLNEFIGQPLPVKIGLPQSVFQAWSSPLILGQLLRDKLFELNDISPCEFLKDSVFSAAFLYPQVDGDATESAFHYFWDSIIRVVLGFVFRRAYVNRDSSRKSSSGLKRPDFLFALDHICVFRGEEKEPRTSITVPREELSKKLVWSYGGVPYVFGYAASGFELELFAIYQDVTGNVKTHLIGGFNLQHAPERFRLVLALLNLCLLFPAIVQNCPASAGTEFMDIHRANGVKVRLSPIFVDKIFHTQEEYRRVKQIYDSLKAYGVPCADAVVTVDSDQLRLTLKPRGIEMKPCSLSELFVALGNVLEALVVLHRNGWMHRDIRWSNVIKHIDRVEWFLIDFADAAQSPQKYPSGDHLTHDEHASDIFMEGGSHTTAVDLWAVGYLVKTSKIEREWTAEPERALFLDRLMNPDPSARPTADEALQLLSRFEREAAEQESQGKGVRKKHRRA
>CRN15
MVKLVCAIVGVAGSAFPVDIDASQLVGDLKKAIKAENAMTFTGDAKDLQLFLAKQPVDDESGKEVVPVYRPSAEEMKEESFKWLPDEHRAALKLVEGESDDYIHALTAGEPILGSKTLTTWFYTKNNMELPSSEQIHVLVVVPEQGSSVPTVSQDGVFDHCINPFFLQFRTVDKVGDWLEFSSLLPLTRRQKLYIRSSYQVIANHALFNPNVGMVKYAVVTGTPGVGKSVFVYYVLWRLIKEKKRVLLFDNNGLFYFDGSTMLICLALPSKFNEQFWSPDLWCLVDSMDPTSIPGLPYRLCSVLLASTPRRDCIGEFKKQPPTADVFYMPLWSKEELATIAPMYPHAAAVWENRFDCLGGVPRLVLQDIETDPQALLMSACSSCSLDDCIMLVSIYSEINSKTKIVQTLIHIHSQEPYRKYKVVYASDLAMQLIVRTKWRFDRAKLQSLLGSSDGNPLAQSLCGYIFEFYSMDRLEQGGTFVYRELFSGKRKRTPADGTIDIPRSSQPRQVAERVEVGQHAKQLYVPGTSNYTAIDAWMPQFGGFQMTVGKTHDIKGGAADDLAKLGQNGNRLFFLLPPLYYKTFTKKTPQTIKQYAILVPYPEVRNELSASTLQ
>CRN16
MVVVSLQCAIVGQAGSSFDVEIDDGAKVSKLKDAIKAKKPNDFKVVDADKLHLFLAKQPVEDESGKEVVPVYRPSAEEMKEENLKWLPDEHRAALKLVEGESDDYIHALTAGEPILGSKTLTTWFYTKNNMELPSSEQIHVLVVVPEQGFSVPTVSQDGVFDHCINPFFLQFRTVDKVGDWLEFSSLLPLTRRQKLYIRSSYQVIANHALFNPNVGMVKYAVVTGTPGVGKSVFVYYVLWRLIKEKKRVLLFDNNGLFYFDGSTMLICLALPSKFNEQFWSPDLWCLVDSMDPTSIPGLPYRLCSVLLASTPRRDCIGEFKKQPPTADVFYMPLWSKEELATIAPMYPHAAAVWENRFDCLGGVPRLVLQDIGTNPQALLMSACSSCSLDDCIVLASIHSGVNSKTTIVQTLIHIRSQEPYREYKVVYASDLAMQLIVRTKWQHDRAKLQSLLGSSDGNPLAQSLCGYIFEFYSMDRLEQGGTFVYRELFSKKRKRTPADGTIDIPRSSQPRQVAERVEVGQHAKQLYVPGTSNYTAIDAWMPQFGGFQMTVGKTHDIKGGAADDLAKLGQNGNRLFFLLPPLYYKTFTKKTPQTIKQYAILVPYPEVRNELSASTLQ
>CRN63
MVKLFCAIVGAAGSAFPVDIDAGQSAGDLKDAIKAKNPATITCDAKDLQLSLAKTADGAWLPDDDQAALDLEDGKVHEDIQALIDGEKMKATWTIEDVLTANNMTKRKGRAPKSRQIHVLVVVPEGAFGSASETSKMDQLVEKVDKMYEQTVLGKRKYVHSEVTSTQGRQLLNDLDIRVEFVRTVPFDAGEGSSVDPYEWKRVIIENGEEVVLTEEQQRKRYRRYVEHNIGAVLKEKQLCVIGVERGTNILTVKVPGREIELAGRTDLLILSDLVAMRPTEVQYLPGVKMLIEVKRDVKASNDFQALSELIALDLLVDDPVMALLTDLKGEWIFFWVAEKINSSARIHKAAINKPGEAFEVIRALLVQPPTAPADTDTTEIKLPCFQSPVKRLKLRKALPPIGEGGDNGGIRESIERYYDIASMLGPDIEMARAVARQVTRSIPTFSYFS
>CRN115
MVKLFCAIVGVAGSAFPVDIDGGQSVGDLKKAIKAESEDITIPAKDLKLFLAKTEGGAWLPDDDQAALDLEDGKVHEDIQALIDGEKMKATWTIEDVLTANNMTKRKGRAPKSRQIHVLVVVPEGAFGSASETSKMDQLVEKVDKMYEQTVLGKRKYVHSEVTSTQGRQLLNDLDIRVEFVRTVPFDAGEGSSVDPYEWKRVIIENGEEVVLTEEQQRKRYRRYVEHNIGTVLKETQLCVIGVERGTNILTVKVPGREIELAGRTDLLILSDLVAMRPTEVQYLPGVKMLIEVKRDVKASNDFQALSELIALDLLVDDPVMALLTDLEGEWIFFWVAEKINSSARIHKAAINKPGEAFEVIRALLVQPPTAPADTDTTEIKLPYFQSPVKRLKLRKALPPIGEGGDNGGIRESIERYYDIASMLGPDIEMARAVARQVTRSIPTFSYFS
>ATR5
MRLISPALVVSTAIQARHVNSSAPVDSAMTEANPLASAHPPDVGYDGVPAGRVRNPDDPTTEERTPGESFMEAINFKIFKLVQEAQGRILGLPEQPRGDMEWLERYGQDAILHYLETGDKDPSQLEKKYDQLLDELKNAPNLEVEILESIHALFLAYMEEVAKPAVQTTPKLNEQPDKFAWAMINKARRNAKPGIRNPYKSLNIPLVENYIKKYNAFIELRQRELTLLDTFSCAFNHNTVKLAKFLAMVDTFSPKRTFVLAMRIELSEIWIEEKRTIAEVASILGISTITGYAKNRLSAGTFVRFIYQLAKTNEQLGPDIVKDLVKTFGPDRTTELLTRMKTVSPRMFTILKDHMDVRLKETGVTPN
>PexRD2
MRLSYVFVVFAASLLVTADTLSTNTGVQAANLVGPAQRLLRKHYTAAENDGDSEARALNPEKMKTMWKAGMTVDGYAAKLKLTDKIAAAANSAKAMEKLGETHKMKKLLRYLNYVAEHTAV
>ATR13
MRLVHAVLLPGIIVFVSNGNLLHAHALHEDETGVTAGRQLRAAASEVFGLSRASFGLGKAQDPLDKFFSKIIFSGKPIETSYSAKGIHEKIIEAHDLHVSKSKNAPIQYASVMEYLKKTYPGPDIERIVSTLERHDEVGAKDLGAKLRDALDRQ
>ATR1NdWsB
MRVCYFVLLPSVALAVIATESSETSRTIVHVFPLRDVADHRNDALINRALRAQAALDDDEERWPFGPSAVKALIRTIDSHRAGLNDEAKMKEVVQTWNKLIERDNLIDEIGKHYSKAPGPVYDSYDEALATMLVTTYSYRGVARAILHPRPSDPISNKAGRAHRLEEAVASLWKERGYTSHNVVSNIATDDDVDFFASTAFTFLVKCVESEDDANNAIFEYFGSNPSRYFSAVLHAMEKPGADIRKLENSKKWMFRLYAQAPEPFSPPDFEWALARFQDEDHAFVGAQNDYKKLSPSQIEKLVEEYSGIYSVTSRNFVGRASE
>ATR13
MRLVHAVLLPGIIVFVSNGNLLHAHALHEDETGVTAGRQLRAAASEVFGLSRASFGLGKAQDPLDKFFRKIINSRKPIETSYSAKGIHEKIIKAYDRHVFESKKAHDRHVSKSKKAHGRHVSKSKMAHDRHVSKSEKAPIQYASVADYLKKIYPGTDIERIVSTLKRHDEVGAKDLGAKLQTAVASQ
>Avr3b
MRFLFLLVAVALASAEAAESAAMIHEEAGVSSFKTLTGVNQIQRSLRVLLGADEERGVGGVSLKNILAPFKQTFQHPIAITAAALRELNDFKSLVNTVMKHYPKGLSEKAVQELRTAEEKRLTDYVFLGASDKNKLLREMDGVDEAKIASNLKSLTGRENQVLGEAGGRSVVCNVVMRPEAEGGGILLISSSKLDKLDFILPKGGLEKGEIAYKAAKREVLEEGGVR
>PITG_03192
MRVGFVFALLVVSVIVCFNGLTSAESTVVMNNRNPDSINVPISDDITSRNLRASGEERAYAFVDKIKSLFSRPGISQKVESLQKNPAMVKNLEKAALSQKGSSKVRDWFMHMYNNSSKRDKFFILATLVMFPIGVWAVVTNYRR
>Avr1/PITG_16663
MGLMHRVLLLATFALLCMHAKAAGFDHDKVPRTVERGGGARQLRTATMSDDEARVSKLPSFIESFVKNRKIESWIQNKVTDDFVLSELKLVRLPGTSLADDPNFKLFQKFKIGGWLEEKATTTKAWENLGLDSLPFDQVSKIDEFKTYTQYVTVLNKKASKLDIDQWHGLLSGGSPEELMAKAMILRTLGRDVLERRVMLGGHVVVPF
>Pslsc1
MAALSSATKRLGRLIPHSSVLFVCDVQEVFRGLTFQLPTVIHGTNTMVSAAKLLNVPVVVTTQYGSRLGSTVSEISKNLEDAPDVKVFDKMKFSMLVPEVERHLTTNMPQRKSVLLCGIETHVCVLQTCLDLLDKGYDVHVVSDAVSSSTSYNRSMALERIRQSGAYITSVESAIFQLANDAGNPEFKSISKLIKEHLKVQNGFDTGARI
>ATR39-1
MVKCTPLLALTVIVSAGSDALSDPTVKRLAKLATINQAPATQSNSDSKRVLRASDVPDEVAAGESRSPKSLWPWEVEDKLAPLKEKLISTSADDLEAGGSANKNALPMIWRWLWQNQIETKKTPIDEISKEVQTAMDLISSQATHEELNKAGVSVSDYVKALRFTLSDIDVVNRGMEYNIHLGNK
>Avh18a1
MRLTYVLLVAVTTLLVSCDATKPSTEATAVSKRLLRFVEAADEEERRIDFSPEKLRKMLGDETYRLKKFGKWDSDGHTFDGLKHYLLLSDSSMVKLRNMYKAWLEQ
>Avr1a
MRLTNTLVVAVAAILLASENAFSAATDADQATVSKLAAAEFDTLVDVLTTESKRSLRATVDDGEERYKQFKIEALKKGKWTDIFNKWKGNELSPAEVQNKLKNKKLSDDLKDAIFRNYKDW
>Avr3a
MRLAQVVVVIAASFLVATDALSTTNANQAKIIKGTSPGGHSPRLLRAYQPDDEGDSPEDRTLSKAQVTKILNKLGKDVTWDHVMRNPALFQRYQKKANKIIEKQKAAAKNA
>ATR1NdWsB
MRVCYFVLLPSVALAVIATESSETSRTIVHVFPLRDVADHRNDALINRALRAQAALDDDEERWPFGPLAVKALIRTIDSHRAGLNDDEAKMKEVVQTWNKLIERDNLIDEIGKHYSKAPGPVYDSYDEALATMLVTTYSYRGVARAILHPRPSDPISNKAGRAHRLEEAVASLWKERGYTSHNVVSNIATDDDVDFFASTAFTFLVKCVESEDDANNAIFEYFGSNPSRYFSAVLHAMEKPGADIRKLENSKKWMFRLYAQAPEPFSPPGFEWALARFQDEDHAFVGAQNDYKKLSPSQIEKLVEEYSGIYSVTSRNFVGRASE
>PiAvr2
MRLAYIFAVMMAGALPYCNALHAAPGAKALNKIKTFPDFAAPSPKDGNRLLRRVDNGEFEIEEERGFSLKDTLKKLNPIKAAVKAKDKAKEVTEKITDADWKKLVEHLKIKGDKRS
>PiAvr3b
MRAYFVLLVAATAILTYGGATATYSTSKGEMNLTGTVENNRPTRSLRVAPSGGNGEERSWSTIYGISRSKAETVRDWLMPRLNQGMDVQALAREMGITSRQAATQHQNWDALVKYLKMYNYAVRGEKMSKSMAESVLLHNVLTAKNNF
>PiAvr4 
MRSLHILLVFTASLLASLTESAKADSLARTVSVVDNVKVKSRFLRAQTDEKNEERATITLGDRVVSDKAATKDLLQQLLALGTPLEKVQKQFLNIPQMKTFAELSKHPNWKALDKYERMQWQKLKEGETLTFMRLGDRLYSKEKAQEQLLRWVAQKKPVESVYDDLQVAGFAHNTVAARQNWRAYIMYDKWFTAASQMQRNPQQYAKFGTGYHSEQKTTELFEKWAMEGTHIKSVITTLKLNGKSASEMANNENFPALLKYVKLYLDFKPVRDLNAKSRLQARRPIS
>PiAvrVnt1 
MRVYAAFVVALVSLLATNSAVLAVTTPTKLAKLTAPEFTDNENRQRRLLRKQEGAELGDEERTSTQNLGNSLMRVFSKEATRKYYLDLFKRADFTANLPKLAKKGGPDRLNDALKKLRKAGISEEKFAELKGAAAKYADDWYRIYGKLDPIRA
>PsAvr3b
MRFLFLLVAVALASAEAAESAAMIHEEAGVSSFNTLTGGNQIQRSLRVYLGANEERGVGGVKLENILTIFVQRAKAKLPQGFTAAALGNWKGFSRRVDTVMEHYPKGLSEKAIKELRTAETKRFTDYAMLGPSDKYNLLRPMQGVDEAMIAPNLVSLTGRKNQVLGDAGGRSVVCNVVMRSEAEGGGILLISSSKLDKQDFILPKGGLEKGEIAYGAAKREVLEEGGVRYRSDIFIFYRWSVLTLVMALQVKVKKLKELGVTLVGDKTYESFLMRSKKVYEQWSESRRLRVWVRECQSIEIPGETQLTVRLLFN
>PsAvr3c
MRVCSVLLVAAAALIATSNAVEPSATSTVEVAEVQARGADKRFLRSLQTEEEQGDSDVNEAEDGSEERGLFAWIKNAVTGDVLLAKANKGDFEMQTKLFKKWIEEKPKVRQNAIAKIMRDGGRKKYDTVLTAWKYHDKRTANGIGIRGATDDVDELLPGTLIYRAAAGNQGAQSALFSMWIGAEKKTLDTARILLSKSELPAKEYKRLNKAWVQYRRKHK
>PsAvr4/6
MGLHKGFFVAVALLALLIVAAPADAITDESQPRDATIVDAPLTGRGANARYLRTSTSIIKAPDAQLPSTKAAIASSVTKEEEERKISTGLSKLRQKLSKRFHDIPDWLLQLQAFLSVGLHHLT
