# Supplementary material for: Evaluation of Secretion Prediction Highlights Differing Approaches Needed for Oomycete and Fungal Effectors
Source: Front Plant Sci. 2015 Dec 23;6:1168. doi: 10.3389/fpls.2015.01168 (PMC4688413; doi:10.3389/fpls.2015.01168)
Supplement: Supplementary file 6 [file DataSheet5.ZIP]

Archive with 16 entries (16 files):
- Fungal_Effector_Secretion_Results/FungalEffectors_phobius_short.output
- Fungal_Effector_Secretion_Results/FungalEffectors_ProtComp.output
- Fungal_Effector_Secretion_Results/FungalEffectors_Signalp20.output
- Fungal_Effector_Secretion_Results/FungalEffectors_Signalp30.output
- Fungal_Effector_Secretion_Results/FungalEffectors_Signalp41.output
- Fungal_Effector_Secretion_Results/FungalEffectors_TargetP11.output
- Fungal_Effector_Secretion_Results/FungalEffectors_TMHMM20.output
- Fungal_Effector_Secretion_Results/FungalEffectors_Wolfpsort02.output
- Oomycete_Effector_Secretion_Results/Oomycete_Effectors_Phobius.output
- Oomycete_Effector_Secretion_Results/Oomycete_Effectors_Protcomp90.output
- Oomycete_Effector_Secretion_Results/Oomycete_Effectors_Signalp20.output
- Oomycete_Effector_Secretion_Results/Oomycete_Effectors_Signalp30.output
- Oomycete_Effector_Secretion_Results/Oomycete_Effectors_Signalp41.output
- Oomycete_Effector_Secretion_Results/Oomycete_Effectors_TargetP11.output
- Oomycete_Effector_Secretion_Results/Oomycete_Effectors_TMHMM20.output
- Oomycete_Effector_Secretion_Results/Oomycete_Effectors_Wolfpsort02.output
