# Supplementary material for: Evaluation of Secretion Prediction Highlights Differing Approaches Needed for Oomycete and Fungal Effectors
Source: Front Plant Sci. 2015 Dec 23;6:1168. doi: 10.3389/fpls.2015.01168 (PMC4688413; doi:10.3389/fpls.2015.01168)
Supplement: Supplementary file 6 [file DataSheet5.ZIP › Fungal_Effector_Secretion_Results/FungalEffectors_phobius_short.output]

SEQENCE ID                     TM SP PREDICTION
AvrM                            0  Y n13-20c25/26o
AvrL567-A                       0  Y n11-18c23/24o
AvrL567-B                       0  Y n11-18c23/24o
AvrL567-C                       0  Y n11-18c23/24o
AvrP123                         1  0 i7-27o
AvrP4                           0  Y n12-23c30/31o
RTP1                            0  Y n6-17c24/25o
PGTAUSPE-10-1                   0  Y n6-14c19/20o
AVRa10                          0  0 i
AVRk1                           0  0 i
AVR9                            0  Y n3-18c23/24o
AVR4                            0  Y n4-13c18/19o
AVR4E                           0  Y n8-15c20/21o
AVR2                            0  Y n3-14c19/20o
Avr5                            0  Y n4-14c18/19o
Ecp6                            0  Y n5-13c18/19o
Ecp2                            0  Y n5-16c25/26o
Ecp1                            0  Y n4-15c23/24o
Ecp5                            0  Y n3-14c19/20o
Ecp4                            0  Y n3-14c19/20o
AvrLm6                          0  Y n5-15c20/21o
AvrLm4-7                        0  Y n3-14c22/23o
AvrLm1                          0  Y n6-17c22/23o
Six4                            0  Y n5-12c17/18o
Six3                            0  Y n3-14c19/20o
Six1                            0  Y n7-17c21/22o
Six6                            0  Y n3-11c16/17o
Six2                            0  Y n5-16c20/21o
Six5                            0  Y n5-12c17/18o
Six7                            0  Y n7-15c19/20o
NIP1                            0  Y n3-13c20/21o
NIP2                            0  Y n4-11c16/17o
NIP3                            0  Y n5-12c17/18o
Vdlsc1                          0  0 i
Ave1                            0  Y n3-13c18/19o
AVR-Pita                        0  Y n2-13c17/18o
AVR-Pita2                       1  0 o6-29i
Pwl1                            0  Y n6-16c21/22o
Pwl2                            0  Y n6-16c21/22o
AVR-Pia                         0  Y n4-15c19/20o
Bas3                            0  Y n3-14c20/21o
Bas2                            0  Y n4-15c19/20o
Bas4                            0  Y n3-14c21/22o
Bas1                            0  Y n6-17c22/23o
AvrPiz-t                        0  Y n3-13c18/19o
Pwl3                            0  Y n5-15c21/22o
Pwl4                            0  Y n5-15c21/22o
Avr1-CO39                       0  Y n6-17c22/23o
AVR-Pii                         0  Y n7-18c26/27o
AVR-Pik                         0  Y n3-13c21/22o
Slp1                            0  Y n3-14c26/27o
MC69                            0  Y n3-11c16/17o
Bas107                          0  Y n6-15c19/20o
Cmu1                            0  Y n5-16c21/22o
Pep1                            0  Y n5-18c26/27o
Pit2                            0  Y n6-20c25/26o
ToxA                            0  Y n4-11c16/17o
Tox1                            0  Y n3-12c17/18o
Tox3                            0  Y n6-16c20/21o
Nep1                            0  Y n8-15c20/21o
ToxB                            0  Y n10-21c25/26o
UhAvr1                          0  Y n4-19c28/29o
Tin2                            0  Y n10-21c25/26o
AvrLm11                         0  Y n3-14c19/20o
MISSP7                          0  Y n3-14c21/22o
AvrPi9                          0  Y n3-14c18/19o
See1                            0  Y n6-17c21/22o
SP7                             0  Y n6-17c22/23o
Mg3LysM                         0  Y n4-15c27/28o
