# Supplementary material for: Evaluation of Secretion Prediction Highlights Differing Approaches Needed for Oomycete and Fungal Effectors
Source: Front Plant Sci. 2015 Dec 23;6:1168. doi: 10.3389/fpls.2015.01168 (PMC4688413; doi:10.3389/fpls.2015.01168)
Supplement: Supplementary file 6 [file DataSheet5.ZIP › Fungal_Effector_Secretion_Results/FungalEffectors_ProtComp.output]

5712 multiple located sequences are accepted
ProtComp Version 9.0. Identifying sub-cellular location (Animals&Fungi)
Seq name: AvrM, Length=314
Significant similarity by DBSCAN-P - NONE
Predicted by Neural Nets - Mitochondrial with score    2.4
Integral Prediction of protein location: Mitochondrial with score    9.0
Location weights:     LocDB / PotLocDB / Neural Nets / Pentamers / Integral
 Nuclear                0.0 /      0.0 /        0.13 /      0.00 /     0.00
 Plasma membrane        0.0 /      0.0 /        0.03 /      0.00 /     0.00
 Extracellular          0.0 /      0.0 /        0.04 /      0.19 /     0.00
 Cytoplasmic            0.0 /      0.0 /        0.23 /      0.19 /     0.68
 Mitochondrial          0.0 /      0.0 /        2.39 /      1.60 /     8.98
 Endoplasm. retic.      0.0 /      0.0 /        0.00 /      0.00 /     0.11
 Peroxisomal            0.0 /      0.0 /        0.01 /      0.19 /     0.00
 Lysosomal              0.0 /      0.0 /        0.02 /      0.00 /     0.07
 Golgi                  0.0 /      0.0 /        0.14 /      1.24 /     0.00
 Vacuolar               0.0 /      0.0 /        0.00 /      0.00 /     0.16

Seq name: AvrL567-A, Length=150
Significant similarity by DBSCAN-P - NONE
Predicted by Neural Nets - Mitochondrial with score    1.8
Integral Prediction of protein location: Membrane bound Mitochondrial with score    6.1
Location weights:     LocDB / PotLocDB / Neural Nets / Pentamers / Integral
 Nuclear                0.0 /      0.0 /        0.19 /      0.22 /     1.17
 Plasma membrane        0.0 /      0.0 /        0.12 /      0.16 /     0.60
 Extracellular          0.0 /      0.0 /        0.32 /      0.23 /     0.62
 Cytoplasmic            0.0 /      0.0 /        0.31 /      0.21 /     0.46
 Mitochondrial          0.0 /      0.0 /        1.81 /      0.35 /     6.06
 Endoplasm. retic.      0.0 /      0.0 /        0.03 /      0.14 /     0.20
 Peroxisomal            0.0 /      0.0 /        0.10 /      0.39 /     0.12
 Lysosomal              0.0 /      0.0 /        0.09 /      0.00 /     0.17
 Golgi                  0.0 /      0.0 /        0.03 /      0.96 /     0.32
 Vacuolar               0.0 /      0.0 /        0.00 /      0.36 /     0.28

Seq name: AvrL567-B, Length=150
Significant similarity by DBSCAN-P - NONE
Predicted by Neural Nets - Extracellular (Secreted) with score    1.0
Integral Prediction of protein location: Membrane bound Mitochondrial with score    2.8
Location weights:     LocDB / PotLocDB / Neural Nets / Pentamers / Integral
 Nuclear                0.0 /      0.0 /        0.17 /      0.10 /     1.13
 Plasma membrane        0.0 /      0.0 /        0.22 /      0.18 /     0.96
 Extracellular          0.0 /      0.0 /        1.03 /      0.67 /     2.57
 Cytoplasmic            0.0 /      0.0 /        0.55 /      0.23 /     1.53
 Mitochondrial          0.0 /      0.0 /        0.72 /      0.54 /     2.83
 Endoplasm. retic.      0.0 /      0.0 /        0.05 /      0.00 /     0.07
 Peroxisomal            0.0 /      0.0 /        0.12 /      0.57 /     0.47
 Lysosomal              0.0 /      0.0 /        0.08 /      0.00 /     0.15
 Golgi                  0.0 /      0.0 /        0.06 /      0.66 /     0.29
 Vacuolar               0.0 /      0.0 /        0.00 /      0.11 /     0.00

Seq name: AvrL567-C, Length=150
Significant similarity by DBSCAN-P - NONE
Predicted by Neural Nets - Extracellular (Secreted) with score    1.7
Integral Prediction of protein location: Extracellular (Secreted) with score    5.6
Location weights:     LocDB / PotLocDB / Neural Nets / Pentamers / Integral
 Nuclear                0.0 /      0.0 /        0.12 /      0.00 /     0.45
 Plasma membrane        0.0 /      0.0 /        0.11 /      0.48 /     0.85
 Extracellular          0.0 /      0.0 /        1.70 /      0.96 /     5.58
 Cytoplasmic            0.0 /      0.0 /        0.41 /      0.06 /     0.74
 Mitochondrial          0.0 /      0.0 /        0.46 /      0.33 /     1.59
 Endoplasm. retic.      0.0 /      0.0 /        0.06 /      0.17 /     0.03
 Peroxisomal            0.0 /      0.0 /        0.06 /      0.10 /     0.19
 Lysosomal              0.0 /      0.0 /        0.02 /      0.01 /     0.00
 Golgi                  0.0 /      0.0 /        0.06 /      0.85 /     0.40
 Vacuolar               0.0 /      0.0 /        0.00 /      0.10 /     0.17

Seq name: AvrP123, Length=117
Significant similarity by DBSCAN-P - NONE
Predicted by Neural Nets - Extracellular (Secreted) with score    2.9
Integral Prediction of protein location: Extracellular (Secreted) with score    9.8
Location weights:     LocDB / PotLocDB / Neural Nets / Pentamers / Integral
 Nuclear                0.0 /      0.0 /        0.00 /      0.00 /     0.00
 Plasma membrane        0.0 /      0.0 /        0.04 /      0.25 /     0.13
 Extracellular          0.0 /      0.0 /        2.92 /      2.98 /     9.76
 Cytoplasmic            0.0 /      0.0 /        0.00 /      0.00 /     0.11
 Mitochondrial          0.0 /      0.0 /        0.03 /      0.00 /     0.00
 Endoplasm. retic.      0.0 /      0.0 /        0.00 /      0.02 /     0.00
 Peroxisomal            0.0 /      0.0 /        0.00 /      0.00 /     0.00
 Lysosomal              0.0 /      0.0 /        0.00 /      0.07 /     0.00
 Golgi                  0.0 /      0.0 /        0.00 /      0.00 /     0.00
 Vacuolar               0.0 /      0.0 /        0.01 /      0.00 /     0.00

Seq name: AvrP4, Length=95
Significant similarity by DBSCAN-P - NONE
Predicted by Neural Nets - Extracellular (Secreted) with score    2.7
Integral Prediction of protein location: Extracellular (Secreted) with score    9.5
Location weights:     LocDB / PotLocDB / Neural Nets / Pentamers / Integral
 Nuclear                0.0 /      0.0 /        0.00 /      0.00 /     0.07
 Plasma membrane        0.0 /      0.0 /        0.07 /      0.30 /     0.08
 Extracellular          0.0 /      0.0 /        2.68 /      1.20 /     9.51
 Cytoplasmic            0.0 /      0.0 /        0.00 /      0.13 /     0.00
 Mitochondrial          0.0 /      0.0 /        0.10 /      0.58 /     0.33
 Endoplasm. retic.      0.0 /      0.0 /        0.00 /      0.01 /     0.00
 Peroxisomal            0.0 /      0.0 /        0.00 /      0.00 /     0.01
 Lysosomal              0.0 /      0.0 /        0.14 /      0.13 /     0.00
 Golgi                  0.0 /      0.0 /        0.00 /      0.23 /     0.00
 Vacuolar               0.0 /      0.0 /        0.01 /      0.45 /     0.00

Seq name: RTP1, Length=220
Significant similarity by DBSCAN-P - NONE
Predicted by Neural Nets - Extracellular (Secreted) with score    2.1
******** Transmembrane segments are found: .+139:152-.
Integral Prediction of protein location: Membrane bound Extracellular (Secreted) with score    7.3
Location weights:     LocDB / PotLocDB / Neural Nets / Pentamers / Integral
 Nuclear                0.0 /      0.0 /        0.10 /      0.00 /     0.30
 Plasma membrane        0.0 /      0.0 /        0.14 /      0.52 /     0.79
 Extracellular          0.0 /      0.0 /        2.09 /      1.09 /     7.25
 Cytoplasmic            0.0 /      0.0 /        0.12 /      0.02 /     0.32
 Mitochondrial          0.0 /      0.0 /        0.33 /      0.20 /     0.93
 Endoplasm. retic.      0.0 /      0.0 /        0.02 /      0.35 /     0.03
 Peroxisomal            0.0 /      0.0 /        0.01 /      0.14 /     0.05
 Lysosomal              0.0 /      0.0 /        0.18 /      0.03 /     0.00
 Golgi                  0.0 /      0.0 /        0.00 /      0.56 /     0.32
 Vacuolar               0.0 /      0.0 /        0.00 /      0.20 /     0.00

Seq name: PGTAUSPE-10-1, Length=292
Significant similarity by DBSCAN-P - NONE
Predicted by Neural Nets - Nuclear with score    2.4
Integral Prediction of protein location: Membrane bound Mitochondrial with score    5.5
Location weights:     LocDB / PotLocDB / Neural Nets / Pentamers / Integral
 Nuclear                0.0 /      0.0 /        2.43 /      0.00 /     0.99
 Plasma membrane        0.0 /      0.0 /        0.02 /      0.03 /     2.00
 Extracellular          0.0 /      0.0 /        0.07 /      0.11 /     0.00
 Cytoplasmic            0.0 /      0.0 /        0.26 /      0.00 /     0.00
 Mitochondrial          0.0 /      0.0 /        0.34 /      1.78 /     5.47
 Endoplasm. retic.      0.0 /      0.0 /        0.07 /      0.00 /     0.07
 Peroxisomal            0.0 /      0.0 /        0.00 /      0.00 /     0.28
 Lysosomal              0.0 /      0.0 /        0.08 /      0.00 /     0.00
 Golgi                  0.0 /      0.0 /        0.07 /      1.33 /     0.82
 Vacuolar               0.0 /      0.0 /        0.00 /      0.02 /     0.37

Seq name: AVRa10, Length=286
Significant similarity by DBSCAN-P - NONE
Predicted by Neural Nets - Nuclear with score    2.9
Integral Prediction of protein location: Nuclear with score    3.6
Location weights:     LocDB / PotLocDB / Neural Nets / Pentamers / Integral
 Nuclear                0.0 /      0.0 /        2.95 /      0.00 /     3.59
 Plasma membrane        0.0 /      0.0 /        0.00 /      0.23 /     2.45
 Extracellular          0.0 /      0.0 /        0.00 /      0.45 /     0.30
 Cytoplasmic            0.0 /      0.0 /        0.10 /      0.05 /     0.07
 Mitochondrial          0.0 /      0.0 /        0.00 /      1.82 /     2.30
 Endoplasm. retic.      0.0 /      0.0 /        0.00 /      0.01 /     0.00
 Peroxisomal            0.0 /      0.0 /        0.00 /      0.05 /     0.95
 Lysosomal              0.0 /      0.0 /        0.07 /      0.05 /     0.00
 Golgi                  0.0 /      0.0 /        0.02 /      0.44 /     0.00
 Vacuolar               0.0 /      0.0 /        0.00 /      0.00 /     0.35

Seq name: AVRk1, Length=177
Significant similarity by DBSCAN-P - NONE
Predicted by Neural Nets - Nuclear with score    2.3
Integral Prediction of protein location: Nuclear with score    3.7
Location weights:     LocDB / PotLocDB / Neural Nets / Pentamers / Integral
 Nuclear                0.0 /      0.0 /        2.29 /      0.00 /     3.73
 Plasma membrane        0.0 /      0.0 /        0.04 /      0.19 /     0.19
 Extracellular          0.0 /      0.0 /        0.24 /      1.10 /     1.93
 Cytoplasmic            0.0 /      0.0 /        0.13 /      0.13 /     1.14
 Mitochondrial          0.0 /      0.0 /        0.41 /      1.07 /     2.40
 Endoplasm. retic.      0.0 /      0.0 /        0.12 /      0.00 /     0.00
 Peroxisomal            0.0 /      0.0 /        0.00 /      0.69 /     0.45
 Lysosomal              0.0 /      0.0 /        0.00 /      0.03 /     0.16
 Golgi                  0.0 /      0.0 /        0.00 /      0.08 /     0.00
 Vacuolar               0.0 /      0.0 /        0.00 /      0.00 /     0.00

Seq name: AVR9, Length=63
Significant similarity by DBSCAN-P - NONE
Predicted by Neural Nets - Extracellular (Secreted) with score    2.6
******** Transmembrane segments are found: .o21:38+.
Integral Prediction of protein location: Membrane bound Extracellular (Secreted) with score    9.5
Location weights:     LocDB / PotLocDB / Neural Nets / Pentamers / Integral
 Nuclear                0.0 /      0.0 /        0.00 /      0.00 /     0.07
 Plasma membrane        0.0 /      0.0 /        0.15 /      0.32 /     0.33
 Extracellular          0.0 /      0.0 /        2.63 /      2.82 /     9.48
 Cytoplasmic            0.0 /      0.0 /        0.00 /      0.02 /     0.13
 Mitochondrial          0.0 /      0.0 /        0.05 /      0.00 /     0.00
 Endoplasm. retic.      0.0 /      0.0 /        0.01 /      0.01 /     0.00
 Peroxisomal            0.0 /      0.0 /        0.00 /      0.00 /     0.00
 Lysosomal              0.0 /      0.0 /        0.00 /      0.04 /     0.00
 Golgi                  0.0 /      0.0 /        0.00 /      0.00 /     0.00
 Vacuolar               0.0 /      0.0 /        0.15 /      0.00 /     0.00

Seq name: AVR4, Length=135
Significant similarity by DBSCAN-P - NONE
Predicted by Neural Nets - Extracellular (Secreted) with score    2.7
Integral Prediction of protein location: Extracellular (Secreted) with score    9.7
Location weights:     LocDB / PotLocDB / Neural Nets / Pentamers / Integral
 Nuclear                0.0 /      0.0 /        0.00 /      0.00 /     0.01
 Plasma membrane        0.0 /      0.0 /        0.09 /      0.42 /     0.20
 Extracellular          0.0 /      0.0 /        2.74 /      2.74 /     9.68
 Cytoplasmic            0.0 /      0.0 /        0.00 /      0.04 /     0.08
 Mitochondrial          0.0 /      0.0 /        0.10 /      0.09 /     0.00
 Endoplasm. retic.      0.0 /      0.0 /        0.02 /      0.00 /     0.00
 Peroxisomal            0.0 /      0.0 /        0.00 /      0.00 /     0.00
 Lysosomal              0.0 /      0.0 /        0.00 /      0.05 /     0.00
 Golgi                  0.0 /      0.0 /        0.01 /      0.00 /     0.00
 Vacuolar               0.0 /      0.0 /        0.04 /      0.00 /     0.03

Seq name: AVR4E, Length=121
Significant similarity by DBSCAN-P - NONE
Predicted by Neural Nets - Extracellular (Secreted) with score    1.0
Integral Prediction of protein location: Membrane bound Mitochondrial with score    3.9
Location weights:     LocDB / PotLocDB / Neural Nets / Pentamers / Integral
 Nuclear                0.0 /      0.0 /        0.00 /      0.00 /     0.11
 Plasma membrane        0.0 /      0.0 /        0.11 /      0.11 /     0.87
 Extracellular          0.0 /      0.0 /        1.05 /      0.50 /     1.53
 Cytoplasmic            0.0 /      0.0 /        0.98 /      0.17 /     2.95
 Mitochondrial          0.0 /      0.0 /        0.86 /      1.04 /     3.91
 Endoplasm. retic.      0.0 /      0.0 /        0.00 /      0.00 /     0.00
 Peroxisomal            0.0 /      0.0 /        0.00 /      0.12 /     0.11
 Lysosomal              0.0 /      0.0 /        0.01 /      0.08 /     0.00
 Golgi                  0.0 /      0.0 /        0.00 /      1.10 /     0.00
 Vacuolar               0.0 /      0.0 /        0.00 /      0.00 /     0.54

Seq name: AVR2, Length=78
Significant similarity by DBSCAN-P - NONE
Predicted by Neural Nets - Extracellular (Secreted) with score    3.0
Integral Prediction of protein location: Extracellular (Secreted) with score    9.8
Location weights:     LocDB / PotLocDB / Neural Nets / Pentamers / Integral
 Nuclear                0.0 /      0.0 /        0.01 /      0.07 /     0.02
 Plasma membrane        0.0 /      0.0 /        0.00 /      0.25 /     0.10
 Extracellular          0.0 /      0.0 /        2.98 /      2.77 /     9.79
 Cytoplasmic            0.0 /      0.0 /        0.00 /      0.16 /     0.02
 Mitochondrial          0.0 /      0.0 /        0.00 /      0.03 /     0.03
 Endoplasm. retic.      0.0 /      0.0 /        0.00 /      0.01 /     0.00
 Peroxisomal            0.0 /      0.0 /        0.00 /      0.00 /     0.00
 Lysosomal              0.0 /      0.0 /        0.00 /      0.00 /     0.01
 Golgi                  0.0 /      0.0 /        0.00 /      0.00 /     0.00
 Vacuolar               0.0 /      0.0 /        0.00 /      0.00 /     0.02

Seq name: Avr5, Length=103
Significant similarity by DBSCAN-P - NONE
Predicted by Neural Nets - Extracellular (Secreted) with score    3.0
Integral Prediction of protein location: Extracellular (Secreted) with score    9.8
Location weights:     LocDB / PotLocDB / Neural Nets / Pentamers / Integral
 Nuclear                0.0 /      0.0 /        0.00 /      0.00 /     0.00
 Plasma membrane        0.0 /      0.0 /        0.02 /      0.32 /     0.09
 Extracellular          0.0 /      0.0 /        2.98 /      2.76 /     9.77
 Cytoplasmic            0.0 /      0.0 /        0.00 /      0.00 /     0.05
 Mitochondrial          0.0 /      0.0 /        0.01 /      0.00 /     0.01
 Endoplasm. retic.      0.0 /      0.0 /        0.00 /      0.00 /     0.00
 Peroxisomal            0.0 /      0.0 /        0.00 /      0.02 /     0.00
 Lysosomal              0.0 /      0.0 /        0.00 /      0.00 /     0.09
 Golgi                  0.0 /      0.0 /        0.00 /      0.35 /     0.00
 Vacuolar               0.0 /      0.0 /        0.00 /      0.00 /     0.00

Seq name: Ecp6, Length=228
Significant similarity by DBSCAN-P - NONE
Predicted by Neural Nets - Extracellular (Secreted) with score    2.9
Integral Prediction of protein location: Extracellular (Secreted) with score    9.5
Location weights:     LocDB / PotLocDB / Neural Nets / Pentamers / Integral
 Nuclear                0.0 /      0.0 /        0.00 /      0.00 /     0.04
 Plasma membrane        0.0 /      0.0 /        0.13 /      0.49 /     0.33
 Extracellular          0.0 /      0.0 /        2.86 /      2.13 /     9.51
 Cytoplasmic            0.0 /      0.0 /        0.00 /      0.00 /     0.11
 Mitochondrial          0.0 /      0.0 /        0.00 /      0.09 /     0.00
 Endoplasm. retic.      0.0 /      0.0 /        0.00 /      0.15 /     0.00
 Peroxisomal            0.0 /      0.0 /        0.01 /      0.01 /     0.00
 Lysosomal              0.0 /      0.0 /        0.00 /      0.10 /     0.00
 Golgi                  0.0 /      0.0 /        0.00 /      0.27 /     0.00
 Vacuolar               0.0 /      0.0 /        0.00 /      0.00 /     0.00

Seq name: Ecp2, Length=165
Significant similarity by DBSCAN-P - NONE
Predicted by Neural Nets - Extracellular (Secreted) with score    2.9
Integral Prediction of protein location: Extracellular (Secreted) with score    8.1
Location weights:     LocDB / PotLocDB / Neural Nets / Pentamers / Integral
 Nuclear                0.0 /      0.0 /        0.00 /      0.13 /     0.30
 Plasma membrane        0.0 /      0.0 /        0.03 /      0.15 /     0.47
 Extracellular          0.0 /      0.0 /        2.90 /      0.25 /     8.08
 Cytoplasmic            0.0 /      0.0 /        0.00 /      0.33 /     0.37
 Mitochondrial          0.0 /      0.0 /        0.04 /      1.04 /     0.66
 Endoplasm. retic.      0.0 /      0.0 /        0.00 /      0.13 /     0.00
 Peroxisomal            0.0 /      0.0 /        0.00 /      0.21 /     0.00
 Lysosomal              0.0 /      0.0 /        0.01 /      0.06 /     0.00
 Golgi                  0.0 /      0.0 /        0.00 /      0.67 /     0.12
 Vacuolar               0.0 /      0.0 /        0.02 /      0.03 /     0.00

Seq name: Ecp1, Length=96
Significant similarity by DBSCAN-P - NONE
Predicted by Neural Nets - Extracellular (Secreted) with score    2.3
Integral Prediction of protein location: Extracellular (Secreted) with score    9.6
Location weights:     LocDB / PotLocDB / Neural Nets / Pentamers / Integral
 Nuclear                0.0 /      0.0 /        0.00 /      0.00 /     0.00
 Plasma membrane        0.0 /      0.0 /        0.08 /      0.37 /     0.21
 Extracellular          0.0 /      0.0 /        2.34 /      2.98 /     9.55
 Cytoplasmic            0.0 /      0.0 /        0.00 /      0.00 /     0.12
 Mitochondrial          0.0 /      0.0 /        0.18 /      0.00 /     0.00
 Endoplasm. retic.      0.0 /      0.0 /        0.00 /      0.00 /     0.00
 Peroxisomal            0.0 /      0.0 /        0.00 /      0.00 /     0.00
 Lysosomal              0.0 /      0.0 /        0.24 /      0.09 /     0.00
 Golgi                  0.0 /      0.0 /        0.16 /      0.00 /     0.05
 Vacuolar               0.0 /      0.0 /        0.00 /      0.00 /     0.07

Seq name: Ecp5, Length=115
Significant similarity by DBSCAN-P - NONE
Predicted by Neural Nets - Extracellular (Secreted) with score    2.6
******** Transmembrane segments are found: .-42:55-.
Integral Prediction of protein location: Membrane bound Extracellular (Secreted) with score    8.1
Location weights:     LocDB / PotLocDB / Neural Nets / Pentamers / Integral
 Nuclear                0.0 /      0.0 /        0.00 /      0.00 /     0.00
 Plasma membrane        0.0 /      0.0 /        0.09 /      0.52 /     0.93
 Extracellular          0.0 /      0.0 /        2.60 /      0.31 /     8.10
 Cytoplasmic            0.0 /      0.0 /        0.01 /      0.04 /     0.42
 Mitochondrial          0.0 /      0.0 /        0.13 /      0.16 /     0.35
 Endoplasm. retic.      0.0 /      0.0 /        0.03 /      0.39 /     0.00
 Peroxisomal            0.0 /      0.0 /        0.00 /      0.08 /     0.00
 Lysosomal              0.0 /      0.0 /        0.03 /      0.10 /     0.00
 Golgi                  0.0 /      0.0 /        0.04 /      0.45 /     0.20
 Vacuolar               0.0 /      0.0 /        0.07 /      0.97 /     0.00

Seq name: Ecp4, Length=119
Significant similarity by DBSCAN-P - NONE
Predicted by Neural Nets - Extracellular (Secreted) with score    2.8
Integral Prediction of protein location: Extracellular (Secreted) with score    9.7
Location weights:     LocDB / PotLocDB / Neural Nets / Pentamers / Integral
 Nuclear                0.0 /      0.0 /        0.00 /      0.00 /     0.00
 Plasma membrane        0.0 /      0.0 /        0.04 /      0.35 /     0.00
 Extracellular          0.0 /      0.0 /        2.84 /      1.87 /     9.73
 Cytoplasmic            0.0 /      0.0 /        0.00 /      0.00 /     0.01
 Mitochondrial          0.0 /      0.0 /        0.04 /      0.09 /     0.15
 Endoplasm. retic.      0.0 /      0.0 /        0.01 /      0.00 /     0.00
 Peroxisomal            0.0 /      0.0 /        0.00 /      0.00 /     0.01
 Lysosomal              0.0 /      0.0 /        0.02 /      0.00 /     0.10
 Golgi                  0.0 /      0.0 /        0.00 /      0.72 /     0.00
 Vacuolar               0.0 /      0.0 /        0.06 /      0.46 /     0.00

Seq name: AvrLm6, Length=144
Significant similarity by DBSCAN-P - NONE
Predicted by Neural Nets - Extracellular (Secreted) with score    2.8
Integral Prediction of protein location: Extracellular (Secreted) with score    8.9
Location weights:     LocDB / PotLocDB / Neural Nets / Pentamers / Integral
 Nuclear                0.0 /      0.0 /        0.00 /      0.00 /     0.00
 Plasma membrane        0.0 /      0.0 /        0.04 /      0.39 /     0.33
 Extracellular          0.0 /      0.0 /        2.85 /      1.32 /     8.90
 Cytoplasmic            0.0 /      0.0 /        0.00 /      0.00 /     0.09
 Mitochondrial          0.0 /      0.0 /        0.02 /      0.17 /     0.00
 Endoplasm. retic.      0.0 /      0.0 /        0.00 /      1.01 /     0.00
 Peroxisomal            0.0 /      0.0 /        0.01 /      0.00 /     0.00
 Lysosomal              0.0 /      0.0 /        0.00 /      0.38 /     0.54
 Golgi                  0.0 /      0.0 /        0.00 /      0.00 /     0.05
 Vacuolar               0.0 /      0.0 /        0.08 /      0.00 /     0.09

Seq name: AvrLm4-7, Length=143
Significant similarity by DBSCAN-P - NONE
Predicted by Neural Nets - Extracellular (Secreted) with score    2.8
Integral Prediction of protein location: Extracellular (Secreted) with score    8.9
Location weights:     LocDB / PotLocDB / Neural Nets / Pentamers / Integral
 Nuclear                0.0 /      0.0 /        0.00 /      0.00 /     0.21
 Plasma membrane        0.0 /      0.0 /        0.04 /      0.01 /     0.27
 Extracellular          0.0 /      0.0 /        2.85 /      1.89 /     8.95
 Cytoplasmic            0.0 /      0.0 /        0.05 /      0.00 /     0.00
 Mitochondrial          0.0 /      0.0 /        0.04 /      1.66 /     0.57
 Endoplasm. retic.      0.0 /      0.0 /        0.03 /      0.00 /     0.00
 Peroxisomal            0.0 /      0.0 /        0.00 /      0.00 /     0.00
 Lysosomal              0.0 /      0.0 /        0.00 /      0.01 /     0.00
 Golgi                  0.0 /      0.0 /        0.00 /      0.00 /     0.00
 Vacuolar               0.0 /      0.0 /        0.00 /      0.00 /     0.00

Seq name: AvrLm1, Length=205
Significant similarity by DBSCAN-P - NONE
Predicted by Neural Nets - Extracellular (Secreted) with score    1.8
******** Transmembrane segments are found: .+88:103-..-163:183+.
Integral Prediction of protein location: Membrane bound Extracellular (Secreted) with score    4.7
Location weights:     LocDB / PotLocDB / Neural Nets / Pentamers / Integral
 Nuclear                0.0 /      0.0 /        0.02 /      0.00 /     0.43
 Plasma membrane        0.0 /      0.0 /        0.23 /      0.42 /     1.59
 Extracellular          0.0 /      0.0 /        1.77 /      0.53 /     4.68
 Cytoplasmic            0.0 /      0.0 /        0.10 /      0.00 /     0.38
 Mitochondrial          0.0 /      0.0 /        0.46 /      0.37 /     2.19
 Endoplasm. retic.      0.0 /      0.0 /        0.04 /      0.17 /     0.10
 Peroxisomal            0.0 /      0.0 /        0.04 /      0.04 /     0.19
 Lysosomal              0.0 /      0.0 /        0.34 /      0.03 /     0.00
 Golgi                  0.0 /      0.0 /        0.00 /      0.96 /     0.43
 Vacuolar               0.0 /      0.0 /        0.00 /      0.64 /     0.01

Seq name: Six4, Length=242
Significant similarity by DBSCAN-P - NONE
Predicted by Neural Nets - Extracellular (Secreted) with score    2.4
Integral Prediction of protein location: Extracellular (Secreted) with score    9.5
Location weights:     LocDB / PotLocDB / Neural Nets / Pentamers / Integral
 Nuclear                0.0 /      0.0 /        0.00 /      0.00 /     0.01
 Plasma membrane        0.0 /      0.0 /        0.06 /      0.52 /     0.13
 Extracellular          0.0 /      0.0 /        2.38 /      1.97 /     9.51
 Cytoplasmic            0.0 /      0.0 /        0.09 /      0.05 /     0.07
 Mitochondrial          0.0 /      0.0 /        0.24 /      0.18 /     0.14
 Endoplasm. retic.      0.0 /      0.0 /        0.05 /      0.09 /     0.00
 Peroxisomal            0.0 /      0.0 /        0.00 /      0.00 /     0.02
 Lysosomal              0.0 /      0.0 /        0.16 /      0.07 /     0.08
 Golgi                  0.0 /      0.0 /        0.00 /      0.19 /     0.00
 Vacuolar               0.0 /      0.0 /        0.02 /      0.03 /     0.05

Seq name: Six3, Length=163
Significant similarity by DBSCAN-P - NONE
Predicted by Neural Nets - Extracellular (Secreted) with score    2.8
Integral Prediction of protein location: Extracellular (Secreted) with score    9.4
Location weights:     LocDB / PotLocDB / Neural Nets / Pentamers / Integral
 Nuclear                0.0 /      0.0 /        0.00 /      0.00 /     0.09
 Plasma membrane        0.0 /      0.0 /        0.11 /      0.43 /     0.39
 Extracellular          0.0 /      0.0 /        2.84 /      1.84 /     9.36
 Cytoplasmic            0.0 /      0.0 /        0.00 /      0.00 /     0.15
 Mitochondrial          0.0 /      0.0 /        0.00 /      0.13 /     0.00
 Endoplasm. retic.      0.0 /      0.0 /        0.00 /      0.00 /     0.00
 Peroxisomal            0.0 /      0.0 /        0.00 /      0.10 /     0.00
 Lysosomal              0.0 /      0.0 /        0.00 /      0.03 /     0.00
 Golgi                  0.0 /      0.0 /        0.00 /      0.80 /     0.00
 Vacuolar               0.0 /      0.0 /        0.05 /      0.00 /     0.00

Seq name: Six1, Length=284
Significant similarity by DBSCAN-P - NONE
Predicted by Neural Nets - Extracellular (Secreted) with score    2.4
Integral Prediction of protein location: Extracellular (Secreted) with score    9.3
Location weights:     LocDB / PotLocDB / Neural Nets / Pentamers / Integral
 Nuclear                0.0 /      0.0 /        0.00 /      0.00 /     0.02
 Plasma membrane        0.0 /      0.0 /        0.06 /      0.51 /     0.27
 Extracellular          0.0 /      0.0 /        2.43 /      2.13 /     9.32
 Cytoplasmic            0.0 /      0.0 /        0.07 /      0.05 /     0.14
 Mitochondrial          0.0 /      0.0 /        0.00 /      0.10 /     0.00
 Endoplasm. retic.      0.0 /      0.0 /        0.26 /      0.08 /     0.00
 Peroxisomal            0.0 /      0.0 /        0.00 /      0.10 /     0.01
 Lysosomal              0.0 /      0.0 /        0.12 /      0.10 /     0.23
 Golgi                  0.0 /      0.0 /        0.01 /      0.06 /     0.00
 Vacuolar               0.0 /      0.0 /        0.04 /      0.00 /     0.01

Seq name: Six6, Length=215
Significant similarity by DBSCAN-P - NONE
Predicted by Neural Nets - Extracellular (Secreted) with score    3.0
Integral Prediction of protein location: Extracellular (Secreted) with score    9.1
Location weights:     LocDB / PotLocDB / Neural Nets / Pentamers / Integral
 Nuclear                0.0 /      0.0 /        0.00 /      0.00 /     0.21
 Plasma membrane        0.0 /      0.0 /        0.00 /      0.44 /     0.38
 Extracellular          0.0 /      0.0 /        2.97 /      0.77 /     9.09
 Cytoplasmic            0.0 /      0.0 /        0.01 /      0.07 /     0.27
 Mitochondrial          0.0 /      0.0 /        0.00 /      0.64 /     0.00
 Endoplasm. retic.      0.0 /      0.0 /        0.02 /      0.27 /     0.00
 Peroxisomal            0.0 /      0.0 /        0.00 /      0.02 /     0.00
 Lysosomal              0.0 /      0.0 /        0.00 /      0.10 /     0.00
 Golgi                  0.0 /      0.0 /        0.00 /      0.70 /     0.05
 Vacuolar               0.0 /      0.0 /        0.00 /      0.09 /     0.00

Seq name: Six2, Length=232
Significant similarity by DBSCAN-P - NONE
Predicted by Neural Nets - Extracellular (Secreted) with score    2.9
Integral Prediction of protein location: Extracellular (Secreted) with score    9.5
Location weights:     LocDB / PotLocDB / Neural Nets / Pentamers / Integral
 Nuclear                0.0 /      0.0 /        0.00 /      0.00 /     0.12
 Plasma membrane        0.0 /      0.0 /        0.03 /      0.50 /     0.16
 Extracellular          0.0 /      0.0 /        2.90 /      1.27 /     9.48
 Cytoplasmic            0.0 /      0.0 /        0.00 /      0.08 /     0.03
 Mitochondrial          0.0 /      0.0 /        0.03 /      0.65 /     0.21
 Endoplasm. retic.      0.0 /      0.0 /        0.00 /      0.25 /     0.00
 Peroxisomal            0.0 /      0.0 /        0.00 /      0.00 /     0.00
 Lysosomal              0.0 /      0.0 /        0.01 /      0.06 /     0.00
 Golgi                  0.0 /      0.0 /        0.00 /      0.17 /     0.00
 Vacuolar               0.0 /      0.0 /        0.03 /      0.08 /     0.00

Seq name: Six5, Length=119
Significant similarity by DBSCAN-P - NONE
Predicted by Neural Nets - Extracellular (Secreted) with score    2.7
Integral Prediction of protein location: Extracellular (Secreted) with score    7.9
Location weights:     LocDB / PotLocDB / Neural Nets / Pentamers / Integral
 Nuclear                0.0 /      0.0 /        0.00 /      0.00 /     0.33
 Plasma membrane        0.0 /      0.0 /        0.06 /      0.33 /     0.55
 Extracellular          0.0 /      0.0 /        2.72 /      0.39 /     7.92
 Cytoplasmic            0.0 /      0.0 /        0.00 /      0.03 /     0.16
 Mitochondrial          0.0 /      0.0 /        0.10 /      1.55 /     0.96
 Endoplasm. retic.      0.0 /      0.0 /        0.00 /      0.09 /     0.00
 Peroxisomal            0.0 /      0.0 /        0.00 /      0.03 /     0.00
 Lysosomal              0.0 /      0.0 /        0.12 /      0.18 /     0.00
 Golgi                  0.0 /      0.0 /        0.00 /      0.40 /     0.07
 Vacuolar               0.0 /      0.0 /        0.00 /      0.08 /     0.00

Seq name: Six7, Length=220
Significant similarity by DBSCAN-P - NONE
Predicted by Neural Nets - Extracellular (Secreted) with score    1.4
Integral Prediction of protein location: Extracellular (Secreted) with score    6.0
Location weights:     LocDB / PotLocDB / Neural Nets / Pentamers / Integral
 Nuclear                0.0 /      0.0 /        0.00 /      0.00 /     0.16
 Plasma membrane        0.0 /      0.0 /        0.34 /      0.25 /     0.63
 Extracellular          0.0 /      0.0 /        1.41 /      1.55 /     6.00
 Cytoplasmic            0.0 /      0.0 /        0.19 /      0.00 /     0.39
 Mitochondrial          0.0 /      0.0 /        0.77 /      0.28 /     1.54
 Endoplasm. retic.      0.0 /      0.0 /        0.13 /      0.00 /     0.13
 Peroxisomal            0.0 /      0.0 /        0.05 /      0.00 /     0.12
 Lysosomal              0.0 /      0.0 /        0.00 /      0.00 /     0.00
 Golgi                  0.0 /      0.0 /        0.12 /      1.65 /     0.89
 Vacuolar               0.0 /      0.0 /        0.00 /      0.00 /     0.14

Seq name: NIP1, Length=82
Significant similarity by DBSCAN-P - NONE
Predicted by Neural Nets - Extracellular (Secreted) with score    2.9
Integral Prediction of protein location: Extracellular (Secreted) with score    9.7
Location weights:     LocDB / PotLocDB / Neural Nets / Pentamers / Integral
 Nuclear                0.0 /      0.0 /        0.00 /      0.00 /     0.02
 Plasma membrane        0.0 /      0.0 /        0.04 /      0.49 /     0.12
 Extracellular          0.0 /      0.0 /        2.93 /      2.98 /     9.75
 Cytoplasmic            0.0 /      0.0 /        0.00 /      0.05 /     0.03
 Mitochondrial          0.0 /      0.0 /        0.01 /      0.00 /     0.02
 Endoplasm. retic.      0.0 /      0.0 /        0.00 /      0.00 /     0.00
 Peroxisomal            0.0 /      0.0 /        0.00 /      0.00 /     0.00
 Lysosomal              0.0 /      0.0 /        0.00 /      0.00 /     0.07
 Golgi                  0.0 /      0.0 /        0.00 /      0.13 /     0.00
 Vacuolar               0.0 /      0.0 /        0.02 /      0.00 /     0.00

Seq name: NIP2, Length=109
Significant similarity by DBSCAN-P - NONE
Predicted by Neural Nets - Extracellular (Secreted) with score    2.6
Integral Prediction of protein location: Extracellular (Secreted) with score    9.2
Location weights:     LocDB / PotLocDB / Neural Nets / Pentamers / Integral
 Nuclear                0.0 /      0.0 /        0.00 /      0.00 /     0.03
 Plasma membrane        0.0 /      0.0 /        0.02 /      0.25 /     0.55
 Extracellular          0.0 /      0.0 /        2.62 /      2.20 /     9.22
 Cytoplasmic            0.0 /      0.0 /        0.21 /      0.00 /     0.11
 Mitochondrial          0.0 /      0.0 /        0.12 /      0.16 /     0.00
 Endoplasm. retic.      0.0 /      0.0 /        0.00 /      0.00 /     0.00
 Peroxisomal            0.0 /      0.0 /        0.00 /      0.00 /     0.00
 Lysosomal              0.0 /      0.0 /        0.00 /      0.00 /     0.00
 Golgi                  0.0 /      0.0 /        0.02 /      1.27 /     0.08
 Vacuolar               0.0 /      0.0 /        0.00 /      0.00 /     0.00

Seq name: NIP3, Length=115
Significant similarity by DBSCAN-P - NONE
Predicted by Neural Nets - Extracellular (Secreted) with score    2.9
Integral Prediction of protein location: Extracellular (Secreted) with score    9.4
Location weights:     LocDB / PotLocDB / Neural Nets / Pentamers / Integral
 Nuclear                0.0 /      0.0 /        0.00 /      0.00 /     0.16
 Plasma membrane        0.0 /      0.0 /        0.04 /      0.45 /     0.11
 Extracellular          0.0 /      0.0 /        2.85 /      0.98 /     9.43
 Cytoplasmic            0.0 /      0.0 /        0.00 /      0.00 /     0.00
 Mitochondrial          0.0 /      0.0 /        0.03 /      0.69 /     0.30
 Endoplasm. retic.      0.0 /      0.0 /        0.00 /      0.00 /     0.00
 Peroxisomal            0.0 /      0.0 /        0.00 /      0.00 /     0.00
 Lysosomal              0.0 /      0.0 /        0.07 /      0.00 /     0.00
 Golgi                  0.0 /      0.0 /        0.00 /      0.44 /     0.00
 Vacuolar               0.0 /      0.0 /        0.01 /      0.60 /     0.00

Seq name: Vdlsc1, Length=190
Significant similarity by DBSCAN-P - NONE
Predicted by Neural Nets - Cytoplasmic with score    3.7
Integral Prediction of protein location: Cytoplasmic with score    6.4
Location weights:     LocDB / PotLocDB / Neural Nets / Pentamers / Integral
 Nuclear                0.0 /      0.0 /        0.00 /      0.00 /     0.01
 Plasma membrane        0.0 /      0.0 /        0.05 /      0.02 /     1.10
 Extracellular          0.0 /      0.0 /        0.00 /      0.08 /     0.00
 Cytoplasmic            0.0 /      0.0 /        3.73 /      0.03 /     6.39
 Mitochondrial          0.0 /      0.0 /        0.00 /      2.18 /     2.46
 Endoplasm. retic.      0.0 /      0.0 /        0.00 /      0.00 /     0.00
 Peroxisomal            0.0 /      0.0 /        0.12 /      0.05 /     0.00
 Lysosomal              0.0 /      0.0 /        0.10 /      0.01 /     0.00
 Golgi                  0.0 /      0.0 /        0.00 /      0.88 /     0.00
 Vacuolar               0.0 /      0.0 /        0.00 /      0.05 /     0.05

Seq name: Ave1, Length=134
Significant similarity by DBSCAN-P - NONE
Predicted by Neural Nets - Extracellular (Secreted) with score    2.1
Integral Prediction of protein location: Extracellular (Secreted) with score    6.2
Location weights:     LocDB / PotLocDB / Neural Nets / Pentamers / Integral
 Nuclear                0.0 /      0.0 /        0.00 /      0.00 /     0.41
 Plasma membrane        0.0 /      0.0 /        0.03 /      0.44 /     0.43
 Extracellular          0.0 /      0.0 /        2.12 /      0.54 /     6.19
 Cytoplasmic            0.0 /      0.0 /        0.18 /      0.00 /     0.61
 Mitochondrial          0.0 /      0.0 /        0.49 /      0.09 /     1.96
 Endoplasm. retic.      0.0 /      0.0 /        0.07 /      0.29 /     0.00
 Peroxisomal            0.0 /      0.0 /        0.00 /      1.00 /     0.40
 Lysosomal              0.0 /      0.0 /        0.05 /      0.14 /     0.00
 Golgi                  0.0 /      0.0 /        0.04 /      0.52 /     0.00
 Vacuolar               0.0 /      0.0 /        0.02 /      0.12 /     0.00

Seq name: AVR-Pita, Length=224
Significant similarity in Potential Location DB - Extracellular (Secreted) 
Database sequence: AC=A7J0V0 Location:Extracellular (Secreted)  DE  Neutral protea
Score=94, Sequence length=227, Alignment length=212
Predicted by Neural Nets - Golgi  with score    1.1
Integral Prediction of protein location: Extracellular (Secreted) with score   10.0
Location weights:     LocDB / PotLocDB / Neural Nets / Pentamers / Integral
 Nuclear                0.0 /      0.0 /        0.08 /      0.00 /     0.00
 Plasma membrane        0.0 /      0.0 /        0.50 /      0.49 /     0.01
 Extracellular          0.0 /      5.0 /        1.01 /      2.06 /     9.98
 Cytoplasmic            0.0 /      0.0 /        0.08 /      0.02 /     0.00
 Mitochondrial          0.0 /      0.0 /        0.00 /      0.00 /     0.01
 Endoplasm. retic.      0.0 /      0.0 /        0.15 /      0.20 /     0.00
 Peroxisomal            0.0 /      0.0 /        0.00 /      0.00 /     0.00
 Lysosomal              0.0 /      0.0 /        0.09 /      0.07 /     0.00
 Golgi                  0.0 /      0.0 /        1.09 /      0.31 /     0.00
 Vacuolar               0.0 /      0.0 /        0.00 /      0.05 /     0.00

Seq name: AVR-Pita2, Length=224
Significant similarity in Potential Location DB - Extracellular (Secreted) 
Database sequence: AC=A7J0V0 Location:Extracellular (Secreted)  DE  Neutral protea
Score=95, Sequence length=227, Alignment length=213
Predicted by Neural Nets - Extracellular (Secreted) with score    1.8
Integral Prediction of protein location: Extracellular (Secreted) with score   10.0
Location weights:     LocDB / PotLocDB / Neural Nets / Pentamers / Integral
 Nuclear                0.0 /      0.0 /        0.00 /      0.00 /     0.00
 Plasma membrane        0.0 /      0.0 /        0.00 /      0.48 /     0.01
 Extracellular          0.0 /      5.0 /        1.82 /      2.63 /     9.99
 Cytoplasmic            0.0 /      0.0 /        0.02 /      0.03 /     0.00
 Mitochondrial          0.0 /      0.0 /        0.00 /      0.00 /     0.00
 Endoplasm. retic.      0.0 /      0.0 /        0.81 /      0.02 /     0.00
 Peroxisomal            0.0 /      0.0 /        0.00 /      0.01 /     0.00
 Lysosomal              0.0 /      0.0 /        0.00 /      0.07 /     0.00
 Golgi                  0.0 /      0.0 /        0.20 /      0.04 /     0.00
 Vacuolar               0.0 /      0.0 /        0.15 /      0.00 /     0.00

Seq name: Pwl1, Length=147
Significant similarity by DBSCAN-P - NONE
Predicted by Neural Nets - Extracellular (Secreted) with score    2.9
Integral Prediction of protein location: Extracellular (Secreted) with score    9.4
Location weights:     LocDB / PotLocDB / Neural Nets / Pentamers / Integral
 Nuclear                0.0 /      0.0 /        0.00 /      0.19 /     0.24
 Plasma membrane        0.0 /      0.0 /        0.05 /      0.05 /     0.12
 Extracellular          0.0 /      0.0 /        2.92 /      1.08 /     9.44
 Cytoplasmic            0.0 /      0.0 /        0.02 /      0.46 /     0.11
 Mitochondrial          0.0 /      0.0 /        0.00 /      0.73 /     0.08
 Endoplasm. retic.      0.0 /      0.0 /        0.00 /      0.00 /     0.00
 Peroxisomal            0.0 /      0.0 /        0.00 /      0.08 /     0.00
 Lysosomal              0.0 /      0.0 /        0.00 /      0.00 /     0.00
 Golgi                  0.0 /      0.0 /        0.00 /      0.37 /     0.00
 Vacuolar               0.0 /      0.0 /        0.00 /      0.21 /     0.00

Seq name: Pwl2, Length=145
Significant similarity by DBSCAN-P - NONE
Predicted by Neural Nets - Extracellular (Secreted) with score    2.9
Integral Prediction of protein location: Extracellular (Secreted) with score    9.4
Location weights:     LocDB / PotLocDB / Neural Nets / Pentamers / Integral
 Nuclear                0.0 /      0.0 /        0.00 /      0.27 /     0.19
 Plasma membrane        0.0 /      0.0 /        0.05 /      0.15 /     0.10
 Extracellular          0.0 /      0.0 /        2.91 /      0.98 /     9.37
 Cytoplasmic            0.0 /      0.0 /        0.00 /      0.36 /     0.00
 Mitochondrial          0.0 /      0.0 /        0.03 /      0.77 /     0.34
 Endoplasm. retic.      0.0 /      0.0 /        0.00 /      0.14 /     0.00
 Peroxisomal            0.0 /      0.0 /        0.00 /      0.06 /     0.00
 Lysosomal              0.0 /      0.0 /        0.00 /      0.00 /     0.00
 Golgi                  0.0 /      0.0 /        0.00 /      0.16 /     0.01
 Vacuolar               0.0 /      0.0 /        0.00 /      0.12 /     0.00

Seq name: AVR-Pia, Length=85
Significant similarity by DBSCAN-P - NONE
Predicted by Neural Nets - Mitochondrial with score    1.3
Integral Prediction of protein location: Mitochondrial with score    3.8
Location weights:     LocDB / PotLocDB / Neural Nets / Pentamers / Integral
 Nuclear                0.0 /      0.0 /        0.00 /      0.00 /     0.04
 Plasma membrane        0.0 /      0.0 /        0.00 /      0.57 /     1.13
 Extracellular          0.0 /      0.0 /        1.18 /      0.13 /     2.31
 Cytoplasmic            0.0 /      0.0 /        0.50 /      0.01 /     1.38
 Mitochondrial          0.0 /      0.0 /        1.26 /      0.23 /     3.77
 Endoplasm. retic.      0.0 /      0.0 /        0.00 /      0.47 /     0.00
 Peroxisomal            0.0 /      0.0 /        0.00 /      0.14 /     0.39
 Lysosomal              0.0 /      0.0 /        0.00 /      0.12 /     0.00
 Golgi                  0.0 /      0.0 /        0.05 /      1.06 /     0.50
 Vacuolar               0.0 /      0.0 /        0.00 /      0.34 /     0.48

Seq name: Bas3, Length=113
Significant similarity by DBSCAN-P - NONE
Predicted by Neural Nets - Extracellular (Secreted) with score    2.6
Integral Prediction of protein location: Extracellular (Secreted) with score    9.7
Location weights:     LocDB / PotLocDB / Neural Nets / Pentamers / Integral
 Nuclear                0.0 /      0.0 /        0.00 /      0.00 /     0.00
 Plasma membrane        0.0 /      0.0 /        0.06 /      0.43 /     0.21
 Extracellular          0.0 /      0.0 /        2.59 /      2.77 /     9.66
 Cytoplasmic            0.0 /      0.0 /        0.01 /      0.05 /     0.05
 Mitochondrial          0.0 /      0.0 /        0.09 /      0.08 /     0.00
 Endoplasm. retic.      0.0 /      0.0 /        0.00 /      0.00 /     0.00
 Peroxisomal            0.0 /      0.0 /        0.00 /      0.00 /     0.00
 Lysosomal              0.0 /      0.0 /        0.21 /      0.03 /     0.00
 Golgi                  0.0 /      0.0 /        0.04 /      0.01 /     0.00
 Vacuolar               0.0 /      0.0 /        0.00 /      0.00 /     0.07

Seq name: Bas2, Length=102
Significant similarity by DBSCAN-P - NONE
Predicted by Neural Nets - Extracellular (Secreted) with score    2.4
Integral Prediction of protein location: Extracellular (Secreted) with score    8.4
Location weights:     LocDB / PotLocDB / Neural Nets / Pentamers / Integral
 Nuclear                0.0 /      0.0 /        0.00 /      0.00 /     0.17
 Plasma membrane        0.0 /      0.0 /        0.07 /      0.56 /     0.42
 Extracellular          0.0 /      0.0 /        2.38 /      0.92 /     8.44
 Cytoplasmic            0.0 /      0.0 /        0.00 /      0.01 /     0.06
 Mitochondrial          0.0 /      0.0 /        0.15 /      0.73 /     0.73
 Endoplasm. retic.      0.0 /      0.0 /        0.00 /      0.20 /     0.00
 Peroxisomal            0.0 /      0.0 /        0.00 /      0.27 /     0.01
 Lysosomal              0.0 /      0.0 /        0.25 /      0.06 /     0.00
 Golgi                  0.0 /      0.0 /        0.14 /      0.27 /     0.17
 Vacuolar               0.0 /      0.0 /        0.00 /      0.10 /     0.00

Seq name: Bas4, Length=102
Significant similarity by DBSCAN-P - NONE
Predicted by Neural Nets - Extracellular (Secreted) with score    2.9
Integral Prediction of protein location: Extracellular (Secreted) with score    9.8
Location weights:     LocDB / PotLocDB / Neural Nets / Pentamers / Integral
 Nuclear                0.0 /      0.0 /        0.00 /      0.00 /     0.01
 Plasma membrane        0.0 /      0.0 /        0.02 /      0.24 /     0.07
 Extracellular          0.0 /      0.0 /        2.93 /      2.39 /     9.76
 Cytoplasmic            0.0 /      0.0 /        0.00 /      0.02 /     0.01
 Mitochondrial          0.0 /      0.0 /        0.00 /      0.12 /     0.07
 Endoplasm. retic.      0.0 /      0.0 /        0.00 /      0.00 /     0.00
 Peroxisomal            0.0 /      0.0 /        0.00 /      0.00 /     0.01
 Lysosomal              0.0 /      0.0 /        0.05 /      0.04 /     0.08
 Golgi                  0.0 /      0.0 /        0.00 /      0.82 /     0.00
 Vacuolar               0.0 /      0.0 /        0.00 /      0.00 /     0.00

Seq name: Bas1, Length=115
Significant similarity by DBSCAN-P - NONE
Predicted by Neural Nets - Extracellular (Secreted) with score    2.0
Integral Prediction of protein location: Mitochondrial with score    5.4
Location weights:     LocDB / PotLocDB / Neural Nets / Pentamers / Integral
 Nuclear                0.0 /      0.0 /        0.24 /      0.00 /     0.01
 Plasma membrane        0.0 /      0.0 /        0.04 /      0.00 /     0.60
 Extracellular          0.0 /      0.0 /        2.04 /      0.05 /     0.00
 Cytoplasmic            0.0 /      0.0 /        0.10 /      0.00 /     0.00
 Mitochondrial          0.0 /      0.0 /        0.46 /      1.64 /     5.41
 Endoplasm. retic.      0.0 /      0.0 /        0.00 /      0.00 /     0.05
 Peroxisomal            0.0 /      0.0 /        0.00 /      0.00 /     0.00
 Lysosomal              0.0 /      0.0 /        0.11 /      0.01 /     0.00
 Golgi                  0.0 /      0.0 /        0.00 /      2.14 /     3.93
 Vacuolar               0.0 /      0.0 /        0.02 /      0.00 /     0.00

Seq name: AvrPiz-t, Length=108
Significant similarity by DBSCAN-P - NONE
Predicted by Neural Nets - Endoplasmic reticulum with score    1.5
******** Transmembrane segments are found: .+75:89o.
Integral Prediction of protein location: Membrane bound Extracellular (Secreted) with score    7.6
Location weights:     LocDB / PotLocDB / Neural Nets / Pentamers / Integral
 Nuclear                0.0 /      0.0 /        0.00 /      0.00 /     0.00
 Plasma membrane        0.0 /      0.0 /        0.11 /      0.12 /     0.19
 Extracellular          0.0 /      0.0 /        1.43 /      2.34 /     7.57
 Cytoplasmic            0.0 /      0.0 /        0.00 /      0.00 /     0.75
 Mitochondrial          0.0 /      0.0 /        0.00 /      0.01 /     0.00
 Endoplasm. retic.      0.0 /      0.0 /        1.46 /      0.00 /     0.00
 Peroxisomal            0.0 /      0.0 /        0.00 /      0.00 /     0.39
 Lysosomal              0.0 /      0.0 /        0.00 /      0.00 /     1.01
 Golgi                  0.0 /      0.0 /        0.00 /      1.53 /     0.10
 Vacuolar               0.0 /      0.0 /        0.00 /      0.00 /     0.00

Seq name: Pwl3, Length=137
Significant similarity by DBSCAN-P - NONE
Predicted by Neural Nets - Extracellular (Secreted) with score    2.9
Integral Prediction of protein location: Extracellular (Secreted) with score    9.3
Location weights:     LocDB / PotLocDB / Neural Nets / Pentamers / Integral
 Nuclear                0.0 /      0.0 /        0.00 /      0.05 /     0.19
 Plasma membrane        0.0 /      0.0 /        0.03 /      0.39 /     0.29
 Extracellular          0.0 /      0.0 /        2.89 /      1.09 /     9.34
 Cytoplasmic            0.0 /      0.0 /        0.06 /      0.15 /     0.18
 Mitochondrial          0.0 /      0.0 /        0.00 /      0.42 /     0.00
 Endoplasm. retic.      0.0 /      0.0 /        0.02 /      0.13 /     0.00
 Peroxisomal            0.0 /      0.0 /        0.00 /      0.01 /     0.00
 Lysosomal              0.0 /      0.0 /        0.00 /      0.06 /     0.00
 Golgi                  0.0 /      0.0 /        0.00 /      0.44 /     0.00
 Vacuolar               0.0 /      0.0 /        0.00 /      0.25 /     0.00

Seq name: Pwl4, Length=138
Significant similarity by DBSCAN-P - NONE
Predicted by Neural Nets - Extracellular (Secreted) with score    2.8
Integral Prediction of protein location: Extracellular (Secreted) with score    9.1
Location weights:     LocDB / PotLocDB / Neural Nets / Pentamers / Integral
 Nuclear                0.0 /      0.0 /        0.10 /      0.03 /     0.27
 Plasma membrane        0.0 /      0.0 /        0.02 /      0.05 /     0.24
 Extracellular          0.0 /      0.0 /        2.77 /      1.31 /     9.09
 Cytoplasmic            0.0 /      0.0 /        0.09 /      0.51 /     0.40
 Mitochondrial          0.0 /      0.0 /        0.00 /      0.55 /     0.00
 Endoplasm. retic.      0.0 /      0.0 /        0.03 /      0.00 /     0.00
 Peroxisomal            0.0 /      0.0 /        0.00 /      0.02 /     0.00
 Lysosomal              0.0 /      0.0 /        0.00 /      0.00 /     0.00
 Golgi                  0.0 /      0.0 /        0.00 /      0.71 /     0.00
 Vacuolar               0.0 /      0.0 /        0.00 /      0.00 /     0.00

Seq name: Avr1-CO39, Length=89
Significant similarity by DBSCAN-P - NONE
Predicted by Neural Nets - Extracellular (Secreted) with score    2.9
Integral Prediction of protein location: Extracellular (Secreted) with score    8.7
Location weights:     LocDB / PotLocDB / Neural Nets / Pentamers / Integral
 Nuclear                0.0 /      0.0 /        0.00 /      0.00 /     0.12
 Plasma membrane        0.0 /      0.0 /        0.02 /      0.17 /     0.48
 Extracellular          0.0 /      0.0 /        2.93 /      0.87 /     8.67
 Cytoplasmic            0.0 /      0.0 /        0.00 /      0.05 /     0.37
 Mitochondrial          0.0 /      0.0 /        0.01 /      0.45 /     0.36
 Endoplasm. retic.      0.0 /      0.0 /        0.00 /      0.00 /     0.00
 Peroxisomal            0.0 /      0.0 /        0.00 /      1.31 /     0.00
 Lysosomal              0.0 /      0.0 /        0.00 /      0.20 /     0.00
 Golgi                  0.0 /      0.0 /        0.00 /      0.08 /     0.00
 Vacuolar               0.0 /      0.0 /        0.04 /      0.02 /     0.00

Seq name: AVR-Pii, Length=70
Significant similarity by DBSCAN-P - NONE
Predicted by Neural Nets - Extracellular (Secreted) with score    2.8
Integral Prediction of protein location: Extracellular (Secreted) with score    6.8
Location weights:     LocDB / PotLocDB / Neural Nets / Pentamers / Integral
 Nuclear                0.0 /      0.0 /        0.00 /      0.18 /     0.60
 Plasma membrane        0.0 /      0.0 /        0.05 /      0.00 /     1.30
 Extracellular          0.0 /      0.0 /        2.85 /      0.24 /     6.81
 Cytoplasmic            0.0 /      0.0 /        0.01 /      0.27 /     0.22
 Mitochondrial          0.0 /      0.0 /        0.02 /      1.02 /     0.97
 Endoplasm. retic.      0.0 /      0.0 /        0.01 /      0.00 /     0.06
 Peroxisomal            0.0 /      0.0 /        0.00 /      0.08 /     0.00
 Lysosomal              0.0 /      0.0 /        0.04 /      0.00 /     0.00
 Golgi                  0.0 /      0.0 /        0.00 /      1.49 /     0.05
 Vacuolar               0.0 /      0.0 /        0.01 /      0.00 /     0.00

Seq name: AVR-Pik, Length=113
Significant similarity by DBSCAN-P - NONE
Predicted by Neural Nets - Extracellular (Secreted) with score    2.4
Integral Prediction of protein location: Extracellular (Secreted) with score    6.5
Location weights:     LocDB / PotLocDB / Neural Nets / Pentamers / Integral
 Nuclear                0.0 /      0.0 /        0.00 /      0.00 /     0.34
 Plasma membrane        0.0 /      0.0 /        0.04 /      0.24 /     0.81
 Extracellular          0.0 /      0.0 /        2.44 /      0.15 /     6.52
 Cytoplasmic            0.0 /      0.0 /        0.06 /      0.00 /     0.01
 Mitochondrial          0.0 /      0.0 /        0.25 /      0.86 /     2.02
 Endoplasm. retic.      0.0 /      0.0 /        0.00 /      0.02 /     0.00
 Peroxisomal            0.0 /      0.0 /        0.02 /      0.13 /     0.00
 Lysosomal              0.0 /      0.0 /        0.15 /      0.00 /     0.00
 Golgi                  0.0 /      0.0 /        0.04 /      1.47 /     0.30
 Vacuolar               0.0 /      0.0 /        0.00 /      0.43 /     0.00

Seq name: Slp1, Length=162
Significant similarity by DBSCAN-P - NONE
Predicted by Neural Nets - Extracellular (Secreted) with score    2.8
******** Transmembrane segments are found: .-71:87-.
Integral Prediction of protein location: Membrane bound Extracellular (Secreted) with score    8.2
Location weights:     LocDB / PotLocDB / Neural Nets / Pentamers / Integral
 Nuclear                0.0 /      0.0 /        0.00 /      0.00 /     0.20
 Plasma membrane        0.0 /      0.0 /        0.08 /      0.31 /     0.65
 Extracellular          0.0 /      0.0 /        2.76 /      0.46 /     8.20
 Cytoplasmic            0.0 /      0.0 /        0.00 /      0.00 /     0.08
 Mitochondrial          0.0 /      0.0 /        0.01 /      0.54 /     0.58
 Endoplasm. retic.      0.0 /      0.0 /        0.01 /      0.04 /     0.00
 Peroxisomal            0.0 /      0.0 /        0.06 /      0.00 /     0.00
 Lysosomal              0.0 /      0.0 /        0.06 /      0.00 /     0.00
 Golgi                  0.0 /      0.0 /        0.00 /      1.38 /     0.29
 Vacuolar               0.0 /      0.0 /        0.01 /      0.68 /     0.00


The protein is possibly multilocated: Secreted_and_Membrane due to SBLAST search in MultiLocDB
******************************************

Seq name: MC69, Length=54
Significant similarity by DBSCAN-P - NONE
Predicted by Neural Nets - Extracellular (Secreted) with score    2.8
******** Potential Signal_Anchor 34-54 is found
Integral Prediction of protein location: Lysosomal with score    5.1
Location weights:     LocDB / PotLocDB / Neural Nets / Pentamers / Integral
 Nuclear                0.0 /      0.0 /        0.00 /      0.00 /     0.00
 Plasma membrane        0.0 /      0.0 /        0.06 /      0.15 /     2.14
 Extracellular          0.0 /      0.0 /        2.83 /      0.44 /     2.26
 Cytoplasmic            0.0 /      0.0 /        0.00 /      0.00 /     0.12
 Mitochondrial          0.0 /      0.0 /        0.05 /      0.09 /     0.06
 Endoplasm. retic.      0.0 /      0.0 /        0.00 /      0.00 /     0.35
 Peroxisomal            0.0 /      0.0 /        0.00 /      0.09 /     0.00
 Lysosomal              0.0 /      0.0 /        0.02 /      2.44 /     5.07
 Golgi                  0.0 /      0.0 /        0.00 /      0.28 /     0.00
 Vacuolar               0.0 /      0.0 /        0.04 /      0.00 /     0.00

Seq name: Bas107, Length=132
Significant similarity by DBSCAN-P - NONE
Predicted by Neural Nets - Extracellular (Secreted) with score    2.0
Integral Prediction of protein location: Mitochondrial with score    4.1
Location weights:     LocDB / PotLocDB / Neural Nets / Pentamers / Integral
 Nuclear                0.0 /      0.0 /        0.02 /      0.13 /     0.21
 Plasma membrane        0.0 /      0.0 /        0.00 /      0.13 /     0.31
 Extracellular          0.0 /      0.0 /        2.03 /      0.16 /     4.09
 Cytoplasmic            0.0 /      0.0 /        0.17 /      0.27 /     0.48
 Mitochondrial          0.0 /      0.0 /        0.69 /      0.97 /     4.13
 Endoplasm. retic.      0.0 /      0.0 /        0.01 /      0.37 /     0.00
 Peroxisomal            0.0 /      0.0 /        0.00 /      0.15 /     0.18
 Lysosomal              0.0 /      0.0 /        0.00 /      0.01 /     0.00
 Golgi                  0.0 /      0.0 /        0.08 /      0.59 /     0.25
 Vacuolar               0.0 /      0.0 /        0.01 /      0.21 /     0.35

Seq name: Cmu1, Length=290
Significant similarity by DBSCAN-P - NONE
Predicted by Neural Nets - Endoplasmic reticulum with score    2.1
******** Potential Signal_Anchor 23-47 is found
******** Potential GPI-anchor in position 270 is found
Integral Prediction of protein location: Endoplasmic reticulum with score    5.2
Location weights:     LocDB / PotLocDB / Neural Nets / Pentamers / Integral
 Nuclear                0.0 /      0.0 /        0.00 /      0.00 /     0.00
 Plasma membrane        0.0 /      0.0 /        0.27 /      0.20 /     0.75
 Extracellular          0.0 /      0.0 /        0.34 /      0.16 /     0.69
 Cytoplasmic            0.0 /      0.0 /        0.00 /      0.00 /     0.68
 Mitochondrial          0.0 /      0.0 /        0.18 /      1.34 /     2.17
 Endoplasm. retic.      0.0 /      0.0 /        2.14 /      0.21 /     5.21
 Peroxisomal            0.0 /      0.0 /        0.07 /      0.06 /     0.35
 Lysosomal              0.0 /      0.0 /        0.01 /      0.00 /     0.14
 Golgi                  0.0 /      0.0 /        0.00 /      1.06 /     0.00
 Vacuolar               0.0 /      0.0 /        0.00 /      0.22 /     0.00

Seq name: Pep1, Length=178
Significant similarity by DBSCAN-P - NONE
Predicted by Neural Nets - Extracellular (Secreted) with score    2.6
Integral Prediction of protein location: Extracellular (Secreted) with score    8.3
Location weights:     LocDB / PotLocDB / Neural Nets / Pentamers / Integral
 Nuclear                0.0 /      0.0 /        0.00 /      0.00 /     0.26
 Plasma membrane        0.0 /      0.0 /        0.03 /      0.31 /     0.20
 Extracellular          0.0 /      0.0 /        2.58 /      1.17 /     8.30
 Cytoplasmic            0.0 /      0.0 /        0.12 /      0.00 /     0.06
 Mitochondrial          0.0 /      0.0 /        0.11 /      1.84 /     1.18
 Endoplasm. retic.      0.0 /      0.0 /        0.07 /      0.00 /     0.00
 Peroxisomal            0.0 /      0.0 /        0.00 /      0.00 /     0.00
 Lysosomal              0.0 /      0.0 /        0.08 /      0.06 /     0.00
 Golgi                  0.0 /      0.0 /        0.01 /      0.00 /     0.00
 Vacuolar               0.0 /      0.0 /        0.00 /      0.00 /     0.00

Seq name: Pit2, Length=118
Significant similarity by DBSCAN-P - NONE
Predicted by Neural Nets - Mitochondrial with score    1.6
Integral Prediction of protein location: Mitochondrial with score    4.9
Location weights:     LocDB / PotLocDB / Neural Nets / Pentamers / Integral
 Nuclear                0.0 /      0.0 /        0.16 /      0.00 /     0.52
 Plasma membrane        0.0 /      0.0 /        0.04 /      0.41 /     0.91
 Extracellular          0.0 /      0.0 /        0.80 /      0.52 /     2.00
 Cytoplasmic            0.0 /      0.0 /        0.22 /      0.08 /     0.52
 Mitochondrial          0.0 /      0.0 /        1.61 /      0.36 /     4.90
 Endoplasm. retic.      0.0 /      0.0 /        0.02 /      0.15 /     0.38
 Peroxisomal            0.0 /      0.0 /        0.06 /      0.17 /     0.36
 Lysosomal              0.0 /      0.0 /        0.00 /      0.05 /     0.13
 Golgi                  0.0 /      0.0 /        0.09 /      0.36 /     0.27
 Vacuolar               0.0 /      0.0 /        0.00 /      0.94 /     0.00

Seq name: ToxA, Length=178
Significant similarity by DBSCAN-P - NONE
Predicted by Neural Nets - Extracellular (Secreted) with score    2.4
Integral Prediction of protein location: Extracellular (Secreted) with score    9.4
Location weights:     LocDB / PotLocDB / Neural Nets / Pentamers / Integral
 Nuclear                0.0 /      0.0 /        0.00 /      0.00 /     0.05
 Plasma membrane        0.0 /      0.0 /        0.24 /      0.45 /     0.42
 Extracellular          0.0 /      0.0 /        2.43 /      2.32 /     9.37
 Cytoplasmic            0.0 /      0.0 /        0.12 /      0.00 /     0.08
 Mitochondrial          0.0 /      0.0 /        0.12 /      0.44 /     0.01
 Endoplasm. retic.      0.0 /      0.0 /        0.01 /      0.00 /     0.00
 Peroxisomal            0.0 /      0.0 /        0.00 /      0.00 /     0.00
 Lysosomal              0.0 /      0.0 /        0.00 /      0.01 /     0.00
 Golgi                  0.0 /      0.0 /        0.08 /      0.01 /     0.00
 Vacuolar               0.0 /      0.0 /        0.00 /      0.00 /     0.07

Seq name: Tox1, Length=117
Significant similarity by DBSCAN-P - NONE
Predicted by Neural Nets - Extracellular (Secreted) with score    3.0
Integral Prediction of protein location: Extracellular (Secreted) with score    9.7
Location weights:     LocDB / PotLocDB / Neural Nets / Pentamers / Integral
 Nuclear                0.0 /      0.0 /        0.01 /      0.00 /     0.00
 Plasma membrane        0.0 /      0.0 /        0.00 /      0.32 /     0.20
 Extracellular          0.0 /      0.0 /        2.99 /      2.74 /     9.65
 Cytoplasmic            0.0 /      0.0 /        0.00 /      0.00 /     0.10
 Mitochondrial          0.0 /      0.0 /        0.00 /      0.00 /     0.00
 Endoplasm. retic.      0.0 /      0.0 /        0.00 /      0.02 /     0.00
 Peroxisomal            0.0 /      0.0 /        0.00 /      0.00 /     0.00
 Lysosomal              0.0 /      0.0 /        0.00 /      0.34 /     0.04
 Golgi                  0.0 /      0.0 /        0.00 /      0.00 /     0.00
 Vacuolar               0.0 /      0.0 /        0.00 /      0.00 /     0.00

Seq name: Tox3, Length=230
Significant similarity by DBSCAN-P - NONE
Predicted by Neural Nets - Extracellular (Secreted) with score    2.7
Integral Prediction of protein location: Extracellular (Secreted) with score    8.8
Location weights:     LocDB / PotLocDB / Neural Nets / Pentamers / Integral
 Nuclear                0.0 /      0.0 /        0.14 /      0.00 /     0.12
 Plasma membrane        0.0 /      0.0 /        0.00 /      0.27 /     0.42
 Extracellular          0.0 /      0.0 /        2.68 /      1.32 /     8.84
 Cytoplasmic            0.0 /      0.0 /        0.07 /      0.00 /     0.10
 Mitochondrial          0.0 /      0.0 /        0.09 /      0.22 /     0.13
 Endoplasm. retic.      0.0 /      0.0 /        0.00 /      0.00 /     0.00
 Peroxisomal            0.0 /      0.0 /        0.00 /      0.00 /     0.00
 Lysosomal              0.0 /      0.0 /        0.00 /      0.00 /     0.00
 Golgi                  0.0 /      0.0 /        0.03 /      1.71 /     0.39
 Vacuolar               0.0 /      0.0 /        0.00 /      0.00 /     0.00

Seq name: Nep1, Length=246
Significant similarity by DBSCAN-P - NONE
Predicted by Neural Nets - Mitochondrial with score    1.4
Integral Prediction of protein location: Membrane bound Mitochondrial with score    5.2
Location weights:     LocDB / PotLocDB / Neural Nets / Pentamers / Integral
 Nuclear                0.0 /      0.0 /        0.00 /      0.00 /     0.27
 Plasma membrane        0.0 /      0.0 /        0.17 /      0.44 /     0.61
 Extracellular          0.0 /      0.0 /        0.74 /      1.60 /     2.45
 Cytoplasmic            0.0 /      0.0 /        0.11 /      0.00 /     0.36
 Mitochondrial          0.0 /      0.0 /        1.41 /      0.73 /     5.22
 Endoplasm. retic.      0.0 /      0.0 /        0.03 /      0.00 /     0.02
 Peroxisomal            0.0 /      0.0 /        0.05 /      0.00 /     0.00
 Lysosomal              0.0 /      0.0 /        0.45 /      0.00 /     0.56
 Golgi                  0.0 /      0.0 /        0.00 /      0.62 /     0.36
 Vacuolar               0.0 /      0.0 /        0.05 /      0.03 /     0.16

Seq name: ToxB, Length=87
Significant similarity by DBSCAN-P - NONE
Predicted by Neural Nets - Extracellular (Secreted) with score    2.5
Integral Prediction of protein location: Extracellular (Secreted) with score    9.3
Location weights:     LocDB / PotLocDB / Neural Nets / Pentamers / Integral
 Nuclear                0.0 /      0.0 /        0.00 /      0.00 /     0.04
 Plasma membrane        0.0 /      0.0 /        0.13 /      0.59 /     0.28
 Extracellular          0.0 /      0.0 /        2.48 /      1.75 /     9.33
 Cytoplasmic            0.0 /      0.0 /        0.02 /      0.09 /     0.09
 Mitochondrial          0.0 /      0.0 /        0.13 /      0.18 /     0.22
 Endoplasm. retic.      0.0 /      0.0 /        0.06 /      0.16 /     0.00
 Peroxisomal            0.0 /      0.0 /        0.14 /      0.05 /     0.00
 Lysosomal              0.0 /      0.0 /        0.00 /      0.07 /     0.00
 Golgi                  0.0 /      0.0 /        0.00 /      0.10 /     0.00
 Vacuolar               0.0 /      0.0 /        0.04 /      0.02 /     0.03

Seq name: UhAvr1, Length=190
Significant similarity by DBSCAN-P - NONE
Predicted by Neural Nets - Extracellular (Secreted) with score    1.6
Integral Prediction of protein location: Extracellular (Secreted) with score    2.9
Location weights:     LocDB / PotLocDB / Neural Nets / Pentamers / Integral
 Nuclear                0.0 /      0.0 /        0.00 /      0.00 /     0.54
 Plasma membrane        0.0 /      0.0 /        0.58 /      0.11 /     2.78
 Extracellular          0.0 /      0.0 /        1.59 /      0.15 /     2.94
 Cytoplasmic            0.0 /      0.0 /        0.09 /      0.00 /     0.79
 Mitochondrial          0.0 /      0.0 /        0.25 /      0.54 /     1.48
 Endoplasm. retic.      0.0 /      0.0 /        0.17 /      0.00 /     0.00
 Peroxisomal            0.0 /      0.0 /        0.00 /      0.57 /     0.10
 Lysosomal              0.0 /      0.0 /        0.08 /      0.04 /     0.00
 Golgi                  0.0 /      0.0 /        0.24 /      2.08 /     1.35
 Vacuolar               0.0 /      0.0 /        0.00 /      0.02 /     0.04

Seq name: Tin2, Length=207
Significant similarity by DBSCAN-P - NONE
Predicted by Neural Nets - Extracellular (Secreted) with score    2.9
Integral Prediction of protein location: Extracellular (Secreted) with score    5.1
Location weights:     LocDB / PotLocDB / Neural Nets / Pentamers / Integral
 Nuclear                0.0 /      0.0 /        0.00 /      0.00 /     0.18
 Plasma membrane        0.0 /      0.0 /        0.02 /      0.00 /     2.05
 Extracellular          0.0 /      0.0 /        2.94 /      0.10 /     5.08
 Cytoplasmic            0.0 /      0.0 /        0.01 /      0.00 /     0.00
 Mitochondrial          0.0 /      0.0 /        0.00 /      0.41 /     1.18
 Endoplasm. retic.      0.0 /      0.0 /        0.00 /      0.42 /     0.00
 Peroxisomal            0.0 /      0.0 /        0.00 /      0.01 /     0.00
 Lysosomal              0.0 /      0.0 /        0.01 /      0.00 /     0.00
 Golgi                  0.0 /      0.0 /        0.02 /      2.82 /     1.51
 Vacuolar               0.0 /      0.0 /        0.00 /      0.00 /     0.00

Seq name: AvrLm11, Length=95
Significant similarity by DBSCAN-P - NONE
Predicted by Neural Nets - Extracellular (Secreted) with score    2.8
Integral Prediction of protein location: Extracellular (Secreted) with score    9.6
Location weights:     LocDB / PotLocDB / Neural Nets / Pentamers / Integral
 Nuclear                0.0 /      0.0 /        0.00 /      0.00 /     0.10
 Plasma membrane        0.0 /      0.0 /        0.05 /      0.42 /     0.09
 Extracellular          0.0 /      0.0 /        2.84 /      1.48 /     9.57
 Cytoplasmic            0.0 /      0.0 /        0.00 /      0.08 /     0.00
 Mitochondrial          0.0 /      0.0 /        0.05 /      0.58 /     0.24
 Endoplasm. retic.      0.0 /      0.0 /        0.00 /      0.04 /     0.00
 Peroxisomal            0.0 /      0.0 /        0.00 /      0.00 /     0.00
 Lysosomal              0.0 /      0.0 /        0.06 /      0.15 /     0.00
 Golgi                  0.0 /      0.0 /        0.00 /      0.28 /     0.00
 Vacuolar               0.0 /      0.0 /        0.00 /      0.00 /     0.00

Seq name: MISSP7, Length=68
Significant similarity by DBSCAN-P - NONE
Predicted by Neural Nets - Extracellular (Secreted) with score    2.5
Integral Prediction of protein location: Extracellular (Secreted) with score    8.5
Location weights:     LocDB / PotLocDB / Neural Nets / Pentamers / Integral
 Nuclear                0.0 /      0.0 /        0.00 /      0.00 /     0.29
 Plasma membrane        0.0 /      0.0 /        0.06 /      0.28 /     0.32
 Extracellular          0.0 /      0.0 /        2.48 /      0.70 /     8.54
 Cytoplasmic            0.0 /      0.0 /        0.04 /      0.00 /     0.10
 Mitochondrial          0.0 /      0.0 /        0.16 /      0.87 /     0.76
 Endoplasm. retic.      0.0 /      0.0 /        0.02 /      0.00 /     0.00
 Peroxisomal            0.0 /      0.0 /        0.01 /      0.13 /     0.00
 Lysosomal              0.0 /      0.0 /        0.20 /      0.00 /     0.00
 Golgi                  0.0 /      0.0 /        0.00 /      1.71 /     0.01
 Vacuolar               0.0 /      0.0 /        0.03 /      0.00 /     0.00

Seq name: AvrPi9, Length=91
Significant similarity by DBSCAN-P - NONE
Predicted by Neural Nets - Extracellular (Secreted) with score    2.8
Integral Prediction of protein location: Extracellular (Secreted) with score    9.8
Location weights:     LocDB / PotLocDB / Neural Nets / Pentamers / Integral
 Nuclear                0.0 /      0.0 /        0.00 /      0.00 /     0.00
 Plasma membrane        0.0 /      0.0 /        0.07 /      0.23 /     0.14
 Extracellular          0.0 /      0.0 /        2.76 /      2.99 /     9.76
 Cytoplasmic            0.0 /      0.0 /        0.04 /      0.00 /     0.10
 Mitochondrial          0.0 /      0.0 /        0.07 /      0.00 /     0.00
 Endoplasm. retic.      0.0 /      0.0 /        0.01 /      0.00 /     0.00
 Peroxisomal            0.0 /      0.0 /        0.00 /      0.00 /     0.00
 Lysosomal              0.0 /      0.0 /        0.03 /      0.00 /     0.00
 Golgi                  0.0 /      0.0 /        0.00 /      0.00 /     0.00
 Vacuolar               0.0 /      0.0 /        0.03 /      0.07 /     0.00

Seq name: See1, Length=157
Significant similarity by DBSCAN-P - NONE
Predicted by Neural Nets - Extracellular (Secreted) with score    2.0
Integral Prediction of protein location: Extracellular (Secreted) with score    4.2
Location weights:     LocDB / PotLocDB / Neural Nets / Pentamers / Integral
 Nuclear                0.0 /      0.0 /        0.00 /      0.00 /     0.50
 Plasma membrane        0.0 /      0.0 /        0.83 /      0.21 /     3.54
 Extracellular          0.0 /      0.0 /        1.99 /      0.33 /     4.25
 Cytoplasmic            0.0 /      0.0 /        0.00 /      0.00 /     0.70
 Mitochondrial          0.0 /      0.0 /        0.00 /      1.10 /     0.26
 Endoplasm. retic.      0.0 /      0.0 /        0.00 /      0.00 /     0.00
 Peroxisomal            0.0 /      0.0 /        0.06 /      0.00 /     0.00
 Lysosomal              0.0 /      0.0 /        0.00 /      0.00 /     0.00
 Golgi                  0.0 /      0.0 /        0.11 /      1.68 /     0.53
 Vacuolar               0.0 /      0.0 /        0.00 /      0.03 /     0.22

Seq name: SP7, Length=311
Significant similarity by DBSCAN-P - NONE
Predicted by Neural Nets - Extracellular (Secreted) with score    2.9
Integral Prediction of protein location: Extracellular (Secreted) with score    9.5
Location weights:     LocDB / PotLocDB / Neural Nets / Pentamers / Integral
 Nuclear                0.0 /      0.0 /        0.02 /      0.00 /     0.00
 Plasma membrane        0.0 /      0.0 /        0.03 /      0.05 /     0.27
 Extracellular          0.0 /      0.0 /        2.90 /      3.00 /     9.45
 Cytoplasmic            0.0 /      0.0 /        0.00 /      0.00 /     0.03
 Mitochondrial          0.0 /      0.0 /        0.04 /      0.06 /     0.00
 Endoplasm. retic.      0.0 /      0.0 /        0.00 /      0.00 /     0.00
 Peroxisomal            0.0 /      0.0 /        0.00 /      0.00 /     0.05
 Lysosomal              0.0 /      0.0 /        0.02 /      0.00 /     0.08
 Golgi                  0.0 /      0.0 /        0.00 /      1.05 /     0.00
 Vacuolar               0.0 /      0.0 /        0.00 /      0.00 /     0.12

Seq name: Mg3LysM, Length=233
Significant similarity by DBSCAN-P - NONE
Predicted by Neural Nets - Extracellular (Secreted) with score    2.7
******** Transmembrane segments are found: .-109:125-..-132:145-.
Integral Prediction of protein location: Membrane bound Extracellular (Secreted) with score    9.5
Location weights:     LocDB / PotLocDB / Neural Nets / Pentamers / Integral
 Nuclear                0.0 /      0.0 /        0.00 /      0.00 /     0.03
 Plasma membrane        0.0 /      0.0 /        0.14 /      0.46 /     0.35
 Extracellular          0.0 /      0.0 /        2.69 /      2.35 /     9.50
 Cytoplasmic            0.0 /      0.0 /        0.04 /      0.00 /     0.07
 Mitochondrial          0.0 /      0.0 /        0.06 /      0.39 /     0.00
 Endoplasm. retic.      0.0 /      0.0 /        0.00 /      0.02 /     0.00
 Peroxisomal            0.0 /      0.0 /        0.00 /      0.00 /     0.00
 Lysosomal              0.0 /      0.0 /        0.03 /      0.04 /     0.00
 Golgi                  0.0 /      0.0 /        0.03 /      0.00 /     0.00
 Vacuolar               0.0 /      0.0 /        0.00 /      0.00 /     0.05
