# Supplementary material for: Evaluation of Secretion Prediction Highlights Differing Approaches Needed for Oomycete and Fungal Effectors
Source: Front Plant Sci. 2015 Dec 23;6:1168. doi: 10.3389/fpls.2015.01168 (PMC4688413; doi:10.3389/fpls.2015.01168)
Supplement: Supplementary file 6 [file DataSheet5.ZIP › Fungal_Effector_Secretion_Results/FungalEffectors_Signalp20.output]

# SignalP-NN euk predictions	# SignalP-HMM euk predictions
# name Cmax pos ? Ymax pos ? Smax pos ? Smean ?	# name ! Cmax pos ? Sprob ?
AvrM 0.400 29 Y 0.456 29 Y 0.945 14 Y 0.650 Y	AvrM S 0.429 29 N 0.923 Y
AvrL567-A 0.892 24 Y 0.606 24 Y 0.859 11 Y 0.568 Y	AvrL567-A S 0.952 24 Y 0.968 Y
AvrL567-B 0.892 24 Y 0.614 24 Y 0.859 11 Y 0.569 Y	AvrL567-B S 0.945 24 Y 0.968 Y
AvrL567-C 0.892 24 Y 0.620 24 Y 0.859 11 Y 0.576 Y	AvrL567-C S 0.953 24 Y 0.969 Y
AvrP123 0.931 24 Y 0.805 24 Y 0.985 8 Y 0.913 Y	AvrP123 S 0.770 24 Y 0.889 Y
AvrP4 0.328 24 N 0.465 29 Y 0.994 12 Y 0.901 Y	AvrP4 S 0.414 29 N 0.579 Y
RTP1 0.841 20 Y 0.771 20 Y 0.991 11 Y 0.929 Y	RTP1 S 0.852 20 Y 1.000 Y
PGTAUSPE-10-1 0.755 20 Y 0.670 20 Y 0.869 1 Y 0.690 Y	PGTAUSPE-10-1 S 0.926 20 Y 1.000 Y
AVRa10 0.025 70 N 0.026 14 N 0.145 68 N 0.050 N	AVRa10 Q 0.000 0 N 0.000 N
AVRk1 0.134 57 N 0.050 57 N 0.204 12 N 0.058 N	AVRk1 Q 0.000 0 N 0.000 N
AVR9 0.817 24 Y 0.585 24 Y 0.995 12 Y 0.933 Y	AVR9 S 0.637 24 Y 0.998 Y
AVR4 1.000 19 Y 0.900 19 Y 0.968 8 Y 0.889 Y	AVR4 S 0.985 19 Y 1.000 Y
AVR4E 0.564 21 Y 0.645 21 Y 0.952 7 Y 0.858 Y	AVR4E S 0.678 21 Y 0.993 Y
AVR2 0.861 21 Y 0.868 21 Y 0.996 8 Y 0.947 Y	AVR2 S 0.468 22 N 1.000 Y
Avr5 0.277 19 N 0.448 19 Y 0.947 13 Y 0.869 Y	Avr5 S 0.464 19 N 0.983 Y
Ecp6 0.438 19 Y 0.593 19 Y 0.977 9 Y 0.903 Y	Ecp6 S 0.864 19 Y 0.997 Y
Ecp2 0.230 19 N 0.385 19 Y 0.955 9 Y 0.843 Y	Ecp2 S 0.589 23 Y 0.988 Y
Ecp1 0.506 20 Y 0.622 20 Y 0.971 8 Y 0.896 Y	Ecp1 S 0.577 20 Y 0.998 Y
Ecp5 0.647 20 Y 0.676 20 Y 0.967 1 Y 0.771 Y	Ecp5 S 0.858 20 Y 0.999 Y
Ecp4 0.681 20 Y 0.719 20 Y 0.967 7 Y 0.873 Y	Ecp4 S 0.873 20 Y 0.997 Y
AvrLm6 0.777 21 Y 0.749 21 Y 0.985 7 Y 0.883 Y	AvrLm6 S 0.586 21 Y 0.983 Y
AvrLm4-7 0.920 22 Y 0.843 22 Y 0.989 9 Y 0.907 Y	AvrLm4-7 S 0.463 22 N 0.990 Y
AvrLm1 0.464 23 Y 0.592 23 Y 0.978 8 Y 0.855 Y	AvrLm1 S 0.757 23 Y 0.998 Y
Six4 0.777 18 Y 0.730 18 Y 0.924 5 Y 0.782 Y	Six4 S 0.698 18 Y 0.990 Y
Six3 0.462 20 Y 0.593 20 Y 0.992 8 Y 0.926 Y	Six3 S 0.798 20 Y 0.999 Y
Six1 0.788 22 Y 0.782 22 Y 0.971 13 Y 0.863 Y	Six1 S 0.875 22 Y 0.998 Y
Six6 0.699 17 Y 0.713 17 Y 0.964 7 Y 0.914 Y	Six6 S 0.511 17 Y 1.000 Y
Six2 0.724 21 Y 0.775 21 Y 0.989 7 Y 0.924 Y	Six2 S 0.494 21 N 0.993 Y
Six5 0.502 18 Y 0.501 18 Y 0.890 4 Y 0.599 Y	Six5 S 0.729 18 Y 0.973 Y
Six7 0.856 20 Y 0.722 20 Y 0.995 10 Y 0.931 Y	Six7 S 0.607 20 Y 0.985 Y
NIP1 0.683 21 Y 0.746 21 Y 0.996 8 Y 0.917 Y	NIP1 S 0.899 21 Y 0.999 Y
NIP2 0.781 17 Y 0.673 17 Y 0.957 10 Y 0.789 Y	NIP2 S 0.911 17 Y 0.981 Y
NIP3 0.934 18 Y 0.876 18 Y 0.968 7 Y 0.918 Y	NIP3 S 0.428 18 N 1.000 Y
Vdlsc1 0.180 35 N 0.147 16 N 0.500 1 N 0.246 N	Vdlsc1 Q 0.046 18 N 0.121 N
Ave1 0.671 19 Y 0.720 19 Y 0.970 10 Y 0.910 Y	Ave1 S 0.630 19 Y 0.997 Y
AVR-Pita 0.494 17 Y 0.602 17 Y 0.992 7 Y 0.935 Y	AVR-Pita S 0.228 18 N 0.962 Y
AVR-Pita2 0.280 17 N 0.449 17 Y 0.953 7 Y 0.859 Y	AVR-Pita2 Q 0.088 18 N 0.387 N
Pwl1 0.454 22 Y 0.573 22 Y 0.921 11 Y 0.794 Y	Pwl1 S 0.402 24 N 0.840 Y
Pwl2 0.580 22 Y 0.684 22 Y 0.966 13 Y 0.877 Y	Pwl2 S 0.370 22 N 0.982 Y
AVR-Pia 0.695 20 Y 0.728 20 Y 0.957 12 Y 0.882 Y	AVR-Pia S 0.709 20 Y 0.994 Y
Bas3 0.999 21 Y 0.887 21 Y 0.983 12 Y 0.921 Y	Bas3 S 0.545 21 Y 0.998 Y
Bas2 0.355 20 Y 0.527 20 Y 0.977 10 Y 0.914 Y	Bas2 S 0.646 20 Y 0.998 Y
Bas4 0.836 22 Y 0.809 22 Y 0.964 3 Y 0.854 Y	Bas4 S 0.869 22 Y 1.000 Y
Bas1 0.876 23 Y 0.856 23 Y 0.990 10 Y 0.927 Y	Bas1 S 0.508 23 Y 1.000 Y
AvrPiz-t 0.881 19 Y 0.844 19 Y 0.981 10 Y 0.904 Y	AvrPiz-t S 0.739 19 Y 0.996 Y
Pwl3 0.792 22 Y 0.813 22 Y 0.986 13 Y 0.904 Y	Pwl3 S 0.683 22 Y 0.998 Y
Pwl4 0.812 22 Y 0.828 22 Y 0.987 8 Y 0.904 Y	Pwl4 S 0.674 22 Y 0.999 Y
Avr1-CO39 0.967 23 Y 0.827 23 Y 0.953 10 Y 0.794 Y	Avr1-CO39 S 0.970 23 Y 0.999 Y
AVR-Pii 0.270 20 N 0.437 20 Y 0.959 11 Y 0.875 Y	AVR-Pii S 0.405 20 N 0.935 Y
AVR-Pik 0.947 22 Y 0.822 22 Y 0.959 10 Y 0.791 Y	AVR-Pik S 0.892 22 Y 0.985 Y
Slp1 0.695 18 Y 0.701 18 Y 0.981 9 Y 0.926 Y	Slp1 S 0.585 27 Y 1.000 Y
MC69 0.853 17 Y 0.713 17 Y 0.997 8 Y 0.958 Y	MC69 S 0.671 17 Y 1.000 Y
Bas107 0.718 20 Y 0.720 20 Y 0.990 10 Y 0.913 Y	Bas107 S 0.759 20 Y 0.998 Y
Cmu1 0.679 23 Y 0.735 23 Y 0.969 9 Y 0.904 Y	Cmu1 S 0.536 22 Y 1.000 Y
Pep1 0.831 27 Y 0.825 27 Y 0.995 12 Y 0.936 Y	Pep1 S 0.743 27 Y 1.000 Y
Pit2 1.000 26 Y 0.821 26 Y 0.995 8 Y 0.852 Y	Pit2 S 0.892 26 Y 0.999 Y
ToxA 1.000 17 Y 0.886 17 Y 0.992 7 Y 0.950 Y	ToxA S 0.884 17 Y 1.000 Y
Tox1 0.624 18 Y 0.668 18 Y 0.953 3 Y 0.889 Y	Tox1 S 0.680 18 Y 0.992 Y
Tox3 0.345 21 Y 0.504 21 Y 0.989 9 Y 0.860 Y	Tox3 S 0.855 21 Y 0.993 Y
Nep1 0.413 21 Y 0.478 21 Y 0.877 13 Y 0.666 Y	Nep1 S 0.945 21 Y 0.993 Y
ToxB 0.568 24 Y 0.667 24 Y 0.996 10 Y 0.930 Y	ToxB S 0.633 24 Y 0.998 Y
UhAvr1 0.678 20 Y 0.719 20 Y 0.992 9 Y 0.961 Y	UhAvr1 S 0.199 22 N 0.972 Y
Tin2 0.856 26 Y 0.825 26 Y 0.978 12 Y 0.866 Y	Tin2 S 0.637 26 Y 0.959 Y
AvrLm11 0.507 16 Y 0.603 16 Y 0.960 3 Y 0.893 Y	AvrLm11 S 0.527 20 Y 0.990 Y
MISSP7 0.676 22 Y 0.697 22 Y 0.991 9 Y 0.898 Y	MISSP7 S 0.917 22 Y 1.000 Y
AvrPi9 0.725 19 Y 0.679 19 Y 0.991 11 Y 0.946 Y	AvrPi9 S 0.371 19 N 0.998 Y
See1 0.998 22 Y 0.870 22 Y 0.997 7 Y 0.965 Y	See1 S 0.938 22 Y 1.000 Y
SP7 0.953 23 Y 0.784 23 Y 0.943 7 Y 0.747 Y	SP7 S 0.949 23 Y 0.999 Y
Mg3LysM 0.677 17 Y 0.702 17 Y 0.940 4 Y 0.864 Y	Mg3LysM S 0.513 17 Y 0.999 Y
