# Supplementary material for: Evaluation of Secretion Prediction Highlights Differing Approaches Needed for Oomycete and Fungal Effectors
Source: Front Plant Sci. 2015 Dec 23;6:1168. doi: 10.3389/fpls.2015.01168 (PMC4688413; doi:10.3389/fpls.2015.01168)
Supplement: Supplementary file 6 [file DataSheet5.ZIP › Fungal_Effector_Secretion_Results/FungalEffectors_Signalp30.output]

# SignalP-NN euk predictions	# SignalP-HMM euk predictions
# name Cmax pos ? Ymax pos ? Smax pos ? Smean ? D ?	# name ! Cmax pos ? Sprob ?
AvrM 0.355 29 Y 0.438 29 Y 0.925 12 Y 0.675 Y 0.556 Y	AvrM S 0.450 29 N 0.862 Y
AvrL567_A 0.716 24 Y 0.615 24 Y 0.842 12 N 0.625 Y 0.620 Y	AvrL567_A S 0.954 24 Y 0.966 Y
AvrL567_B 0.716 24 Y 0.622 24 Y 0.856 12 N 0.638 Y 0.630 Y	AvrL567_B S 0.949 24 Y 0.966 Y
AvrL567_C 0.700 24 Y 0.641 24 Y 0.855 12 N 0.658 Y 0.649 Y	AvrL567_C S 0.959 24 Y 0.965 Y
AvrP123 0.753 24 Y 0.776 24 Y 0.981 10 Y 0.942 Y 0.859 Y	AvrP123 S 0.820 24 Y 0.902 Y
AvrP4 0.311 29 N 0.472 29 Y 0.983 6 Y 0.846 Y 0.659 Y	AvrP4 S 0.448 29 N 0.510 Y
RTP1 0.933 20 Y 0.852 20 Y 0.993 13 Y 0.924 Y 0.888 Y	RTP1 S 0.886 20 Y 1.000 Y
PGTAUSPE_10_1 0.957 20 Y 0.778 20 Y 0.874 12 Y 0.698 Y 0.738 Y	PGTAUSPE_10_1 S 0.938 20 Y 1.000 Y
AVRa10 0.027 37 N 0.018 37 N 0.070 7 N 0.019 N 0.018 N	AVRa10 Q 0.000 0 N 0.000 N
AVRk1 0.114 33 N 0.036 33 N 0.049 1 N 0.023 N 0.029 N	AVRk1 Q 0.000 0 N 0.000 N
AVR9 0.783 24 Y 0.633 24 Y 0.997 13 Y 0.966 Y 0.799 Y	AVR9 S 0.702 24 Y 0.999 Y
AVR4 0.979 19 Y 0.916 19 Y 0.972 13 Y 0.925 Y 0.921 Y	AVR4 S 0.988 19 Y 1.000 Y
AVR4E 0.411 21 Y 0.559 21 Y 0.959 11 Y 0.880 Y 0.720 Y	AVR4E S 0.849 21 Y 0.992 Y
AVR2 0.667 20 Y 0.736 20 Y 0.993 1 Y 0.959 Y 0.847 Y	AVR2 S 0.435 20 N 1.000 Y
Avr5 0.319 23 N 0.481 23 Y 0.988 13 Y 0.817 Y 0.649 Y	Avr5 S 0.545 19 Y 0.984 Y
Ecp6 0.701 19 Y 0.752 19 Y 0.982 3 Y 0.904 Y 0.828 Y	Ecp6 S 0.956 19 Y 0.998 Y
Ecp2 0.480 19 Y 0.540 19 Y 0.981 4 Y 0.833 Y 0.687 Y	Ecp2 S 0.513 23 Y 0.989 Y
Ecp1 0.631 20 Y 0.678 20 Y 0.990 13 Y 0.942 Y 0.810 Y	Ecp1 S 0.616 20 Y 0.999 Y
Ecp5 0.688 20 Y 0.699 20 Y 0.986 2 Y 0.802 Y 0.751 Y	Ecp5 S 0.859 20 Y 0.999 Y
Ecp4 0.810 20 Y 0.802 20 Y 0.957 3 Y 0.885 Y 0.843 Y	Ecp4 S 0.899 20 Y 0.997 Y
AvrLm6 0.561 21 Y 0.625 21 Y 0.992 13 Y 0.902 Y 0.764 Y	AvrLm6 S 0.648 21 Y 0.982 Y
AvrLm4_7 0.667 22 Y 0.731 22 Y 0.992 13 Y 0.907 Y 0.819 Y	AvrLm4_7 S 0.472 22 N 0.990 Y
AvrLm1 0.514 23 Y 0.606 23 Y 0.990 13 Y 0.827 Y 0.716 Y	AvrLm1 S 0.827 23 Y 0.999 Y
Six4 0.760 18 Y 0.739 18 Y 0.949 5 Y 0.784 Y 0.762 Y	Six4 S 0.792 18 Y 0.993 Y
Six3 0.606 20 Y 0.704 20 Y 0.991 2 Y 0.935 Y 0.819 Y	Six3 S 0.791 20 Y 0.999 Y
Six1 0.560 22 Y 0.670 22 Y 0.990 13 Y 0.893 Y 0.782 Y	Six1 S 0.958 22 Y 0.998 Y
Six6 0.513 17 Y 0.638 17 Y 0.960 3 Y 0.899 Y 0.769 Y	Six6 S 0.682 17 Y 1.000 Y
Six2 0.487 20 Y 0.635 21 Y 0.983 5 Y 0.942 Y 0.789 Y	Six2 S 0.582 21 Y 0.995 Y
Six5 0.436 18 Y 0.445 18 Y 0.894 4 Y 0.564 Y 0.505 Y	Six5 S 0.857 18 Y 0.972 Y
Six7 0.907 20 Y 0.785 20 Y 0.995 13 Y 0.937 Y 0.861 Y	Six7 S 0.625 20 Y 0.978 Y
NIP1 0.814 21 Y 0.779 21 Y 0.981 6 Y 0.913 Y 0.846 Y	NIP1 S 0.988 21 Y 0.999 Y
NIP2 0.896 17 Y 0.780 17 Y 0.945 10 Y 0.839 Y 0.809 Y	NIP2 S 0.938 17 Y 0.986 Y
NIP3 0.849 18 Y 0.847 18 Y 0.988 2 Y 0.947 Y 0.897 Y	NIP3 S 0.575 18 Y 1.000 Y
Vdlsc1 0.231 35 N 0.127 16 N 0.497 12 N 0.241 N 0.184 N	Vdlsc1 Q 0.036 16 N 0.092 N
Ave1 0.560 19 Y 0.634 19 Y 0.988 13 Y 0.938 Y 0.786 Y	Ave1 S 0.653 19 Y 0.997 Y
AVR_Pita 0.532 17 Y 0.617 17 Y 0.973 6 Y 0.921 Y 0.769 Y	AVR_Pita S 0.268 26 N 0.949 Y
AVR_Pita2 0.417 17 Y 0.542 17 Y 0.955 6 Y 0.860 Y 0.701 Y	AVR_Pita2 Q 0.081 17 N 0.308 N
Pwl1 0.520 24 Y 0.617 24 Y 0.951 10 Y 0.792 Y 0.705 Y	Pwl1 S 0.402 24 N 0.850 Y
Pwl2 0.328 22 Y 0.500 22 Y 0.984 13 Y 0.868 Y 0.684 Y	Pwl2 S 0.438 22 N 0.982 Y
AVR_Pia 0.797 20 Y 0.776 20 Y 0.978 13 Y 0.890 Y 0.833 Y	AVR_Pia S 0.801 20 Y 0.996 Y
Bas3 0.761 21 Y 0.786 21 Y 0.982 12 Y 0.931 Y 0.858 Y	Bas3 S 0.668 21 Y 0.998 Y
Bas2 0.636 20 Y 0.725 20 Y 0.995 4 Y 0.957 Y 0.841 Y	Bas2 S 0.853 20 Y 0.998 Y
Bas4 0.923 22 Y 0.883 22 Y 0.994 3 Y 0.914 Y 0.899 Y	Bas4 S 0.916 22 Y 1.000 Y
Bas1 0.795 23 Y 0.842 23 Y 0.992 13 Y 0.939 Y 0.891 Y	Bas1 S 0.508 23 Y 1.000 Y
AvrPiz_t 0.911 19 Y 0.852 19 Y 0.973 13 Y 0.922 Y 0.887 Y	AvrPiz_t S 0.745 19 Y 0.996 Y
Pwl3 0.638 22 Y 0.726 22 Y 0.989 13 Y 0.913 Y 0.820 Y	Pwl3 S 0.681 22 Y 0.998 Y
Pwl4 0.658 22 Y 0.746 22 Y 0.973 13 Y 0.905 Y 0.826 Y	Pwl4 S 0.663 22 Y 0.999 Y
Avr1_CO39 0.866 23 Y 0.798 23 Y 0.987 13 Y 0.829 Y 0.814 Y	Avr1_CO39 S 0.994 23 Y 0.999 Y
AVR_Pii 0.524 20 Y 0.622 20 Y 0.981 13 Y 0.927 Y 0.774 Y	AVR_Pii S 0.419 20 N 0.943 Y
AVR_Pik 0.885 22 Y 0.819 22 Y 0.959 6 Y 0.823 Y 0.821 Y	AVR_Pik S 0.959 22 Y 0.988 Y
Slp1 0.762 17 Y 0.740 17 Y 0.995 13 Y 0.960 Y 0.850 Y	Slp1 S 0.617 27 Y 1.000 Y
MC69 0.885 17 Y 0.753 17 Y 0.993 13 Y 0.976 Y 0.864 Y	MC69 S 0.886 17 Y 1.000 Y
Bas107 0.914 20 Y 0.826 20 Y 0.990 13 Y 0.933 Y 0.879 Y	Bas107 S 0.767 20 Y 0.998 Y
Cmu1 0.522 22 Y 0.665 22 Y 0.987 13 Y 0.910 Y 0.787 Y	Cmu1 S 0.580 22 Y 1.000 Y
Pep1 0.811 27 Y 0.824 27 Y 0.997 13 Y 0.944 Y 0.884 Y	Pep1 S 0.799 27 Y 1.000 Y
Pit2 1.000 26 Y 0.838 26 Y 0.992 13 Y 0.864 Y 0.851 Y	Pit2 S 0.985 26 Y 1.000 Y
ToxA 0.952 17 Y 0.876 17 Y 0.974 4 Y 0.942 Y 0.909 Y	ToxA S 0.951 17 Y 1.000 Y
Tox1 0.579 18 Y 0.645 18 Y 0.986 3 Y 0.932 Y 0.788 Y	Tox1 S 0.842 18 Y 0.992 Y
Tox3 0.361 21 Y 0.528 21 Y 0.970 8 Y 0.826 Y 0.677 Y	Tox3 S 0.835 21 Y 0.995 Y
Nep1 0.748 21 Y 0.669 21 Y 0.935 13 Y 0.675 Y 0.672 Y	Nep1 S 0.980 21 Y 0.993 Y
ToxB 0.372 24 Y 0.548 24 Y 0.992 7 Y 0.946 Y 0.747 Y	ToxB S 0.774 24 Y 0.999 Y
UhAvr1 0.619 20 Y 0.708 20 Y 0.995 13 Y 0.964 Y 0.836 Y	UhAvr1 S 0.292 22 N 0.953 Y
Tin2 0.763 26 Y 0.793 26 Y 0.976 12 Y 0.886 Y 0.840 Y	Tin2 S 0.610 26 Y 0.958 Y
AvrLm11 0.330 20 Y 0.458 20 Y 0.978 3 Y 0.763 Y 0.611 Y	AvrLm11 S 0.496 16 N 0.990 Y
MISSP7 0.757 22 Y 0.762 22 Y 0.979 13 Y 0.888 Y 0.825 Y	MISSP7 S 0.950 22 Y 1.000 Y
AvrPi9 0.706 19 Y 0.703 19 Y 0.995 13 Y 0.930 Y 0.817 Y	AvrPi9 S 0.538 19 Y 0.998 Y
See1 0.866 22 Y 0.851 22 Y 0.995 13 Y 0.967 Y 0.909 Y	See1 S 0.978 22 Y 1.000 Y
SP7 0.948 23 Y 0.836 23 Y 0.976 4 Y 0.826 Y 0.831 Y	SP7 S 0.982 23 Y 0.999 Y
Mg3LysM 0.566 17 Y 0.666 17 Y 0.978 3 Y 0.892 Y 0.779 Y	Mg3LysM S 0.733 17 Y 0.999 Y
