# Supplementary material for: Evaluation of Secretion Prediction Highlights Differing Approaches Needed for Oomycete and Fungal Effectors
Source: Front Plant Sci. 2015 Dec 23;6:1168. doi: 10.3389/fpls.2015.01168 (PMC4688413; doi:10.3389/fpls.2015.01168)
Supplement: Supplementary file 6 [file DataSheet5.ZIP › Fungal_Effector_Secretion_Results/FungalEffectors_Signalp41.output]

# SignalP-4.1 euk predictions
# name                     Cmax  pos  Ymax  pos  Smax  pos  Smean   D     ?  Dmaxcut    Networks-used
AvrM                       0.396  29  0.506  29  0.863  15  0.654   0.586 Y  0.450      SignalP-noTM
AvrL567_A                  0.617  24  0.558  24  0.625  18  0.504   0.529 Y  0.450      SignalP-noTM
AvrL567_B                  0.617  24  0.565  24  0.656  18  0.515   0.538 Y  0.450      SignalP-noTM
AvrL567_C                  0.623  24  0.584  24  0.682  18  0.546   0.563 Y  0.450      SignalP-noTM
AvrP123                    0.618  24  0.760  24  0.979  15  0.930   0.852 Y  0.450      SignalP-noTM
AvrP4                      0.193  29  0.299  29  0.630  18  0.464   0.365 N  0.500      SignalP-TM
RTP1                       0.829  20  0.859  20  0.952  14  0.900   0.881 Y  0.450      SignalP-noTM
PGTAUSPE_10_1              0.807  20  0.691  20  0.825  15  0.601   0.643 Y  0.450      SignalP-noTM
AVRa10                     0.110  54  0.110  54  0.120  40  0.106   0.108 N  0.450      SignalP-noTM
AVRk1                      0.110  67  0.108  42  0.119  32  0.100   0.104 N  0.450      SignalP-noTM
AVR9                       0.616  24  0.767  24  0.979  10  0.954   0.868 Y  0.450      SignalP-noTM
AVR4                       0.850  19  0.878  19  0.938  12  0.906   0.893 Y  0.450      SignalP-noTM
AVR4E                      0.280  23  0.468  23  0.906  14  0.782   0.638 Y  0.450      SignalP-noTM
AVR2                       0.611  21  0.763  21  0.985  13  0.950   0.864 Y  0.450      SignalP-noTM
Avr5                       0.354  23  0.512  23  0.879  13  0.742   0.636 Y  0.450      SignalP-noTM
Ecp6                       0.418  19  0.604  19  0.929  14  0.864   0.744 Y  0.450      SignalP-noTM
Ecp2                       0.204  23  0.401  19  0.908   1  0.771   0.601 Y  0.450      SignalP-noTM
Ecp1                       0.399  20  0.600  20  0.946   3  0.900   0.762 Y  0.450      SignalP-noTM
Ecp5                       0.466  20  0.612  20  0.903  15  0.792   0.709 Y  0.450      SignalP-noTM
Ecp4                       0.602  20  0.680  20  0.859   2  0.757   0.722 Y  0.450      SignalP-noTM
AvrLm6                     0.465  21  0.620  21  0.941  11  0.822   0.729 Y  0.450      SignalP-noTM
AvrLm4_7                   0.657  22  0.765  22  0.939   2  0.890   0.833 Y  0.450      SignalP-noTM
AvrLm1                     0.275  23  0.475  23  0.928  12  0.818   0.660 Y  0.450      SignalP-noTM
Six4                       0.455  18  0.574  18  0.826   8  0.712   0.648 Y  0.450      SignalP-noTM
Six3                       0.735  20  0.830  20  0.982   2  0.934   0.886 Y  0.450      SignalP-noTM
Six1                       0.509  22  0.656  22  0.911  18  0.847   0.759 Y  0.450      SignalP-noTM
Six6                       0.438  17  0.627  17  0.938   1  0.881   0.764 Y  0.450      SignalP-noTM
Six2                       0.395  21  0.598  21  0.945  11  0.904   0.763 Y  0.450      SignalP-noTM
Six5                       0.264  18  0.356  18  0.649  14  0.518   0.444 N  0.450      SignalP-noTM
Six7                       0.740  20  0.798  20  0.957  16  0.883   0.844 Y  0.450      SignalP-noTM
NIP1                       0.620  21  0.745  21  0.973  11  0.889   0.823 Y  0.450      SignalP-noTM
NIP2                       0.655  17  0.704  17  0.825   3  0.762   0.735 Y  0.450      SignalP-noTM
NIP3                       0.661  18  0.776  18  0.948   2  0.907   0.847 Y  0.450      SignalP-noTM
Vdlsc1                     0.136  35  0.128  16  0.155   2  0.126   0.127 N  0.450      SignalP-noTM
Ave1                       0.559  19  0.704  19  0.916  10  0.887   0.803 Y  0.450      SignalP-noTM
AVR_Pita                   0.520  18  0.679  18  0.962  12  0.891   0.794 Y  0.450      SignalP-noTM
AVR_Pita2                  0.351  18  0.474  18  0.856  12  0.671   0.580 Y  0.450      SignalP-noTM
Pwl1                       0.403  24  0.538  24  0.823  18  0.720   0.636 Y  0.450      SignalP-noTM
Pwl2                       0.372  22  0.572  22  0.942   6  0.880   0.739 Y  0.450      SignalP-noTM
AVR_Pia                    0.354  20  0.557  20  0.937  11  0.878   0.730 Y  0.450      SignalP-noTM
Bas3                       0.550  21  0.703  21  0.934  18  0.899   0.809 Y  0.450      SignalP-noTM
Bas2                       0.483  20  0.665  20  0.948  12  0.918   0.802 Y  0.450      SignalP-noTM
Bas4                       0.757  22  0.812  22  0.932   2  0.869   0.843 Y  0.450      SignalP-noTM
Bas1                       0.482  23  0.666  23  0.977  12  0.919   0.803 Y  0.450      SignalP-noTM
AvrPiz_t                   0.769  19  0.799  19  0.899   4  0.822   0.811 Y  0.450      SignalP-noTM
Pwl3                       0.501  22  0.662  22  0.931   3  0.874   0.776 Y  0.450      SignalP-noTM
Pwl4                       0.521  22  0.683  22  0.946   3  0.893   0.796 Y  0.450      SignalP-noTM
Avr1_CO39                  0.731  23  0.746  23  0.871  12  0.761   0.754 Y  0.450      SignalP-noTM
AVR_Pii                    0.300  20  0.493  20  0.876  18  0.816   0.668 Y  0.450      SignalP-noTM
AVR_Pik                    0.708  22  0.750  22  0.901  12  0.792   0.773 Y  0.450      SignalP-noTM
Slp1                       0.406  17  0.605  17  0.945  15  0.908   0.769 Y  0.450      SignalP-noTM
MC69                       0.653  17  0.789  17  0.972   4  0.954   0.878 Y  0.450      SignalP-noTM
Bas107                     0.640  20  0.761  20  0.953  14  0.913   0.843 Y  0.450      SignalP-noTM
Cmu1                       0.445  22  0.637  22  0.969  12  0.910   0.784 Y  0.450      SignalP-noTM
Pep1                       0.710  27  0.812  27  0.984  14  0.930   0.876 Y  0.450      SignalP-noTM
Pit2                       0.899  26  0.872  26  0.981  13  0.862   0.867 Y  0.450      SignalP-noTM
ToxA                       0.791  17  0.864  17  0.973  10  0.941   0.905 Y  0.450      SignalP-noTM
Tox1                       0.531  18  0.649  18  0.886   3  0.772   0.715 Y  0.450      SignalP-noTM
Tox3                       0.426  21  0.597  21  0.939  12  0.831   0.724 Y  0.450      SignalP-noTM
Nep1                       0.415  21  0.535  21  0.808  11  0.685   0.616 Y  0.450      SignalP-noTM
ToxB                       0.591  24  0.741  24  0.975   7  0.927   0.841 Y  0.450      SignalP-noTM
UhAvr1                     0.470  20  0.668  20  0.974  13  0.950   0.820 Y  0.450      SignalP-noTM
Tin2                       0.562  26  0.691  26  0.902   7  0.848   0.776 Y  0.450      SignalP-noTM
AvrLm11                    0.273  20  0.463  16  0.926   9  0.828   0.660 Y  0.450      SignalP-noTM
MISSP7                     0.701  22  0.785  22  0.971  12  0.879   0.836 Y  0.450      SignalP-noTM
AvrPi9                     0.543  19  0.702  19  0.952  15  0.913   0.816 Y  0.450      SignalP-noTM
See1                       0.812  22  0.884  22  0.988  14  0.962   0.926 Y  0.450      SignalP-noTM
SP7                        0.847  23  0.802  23  0.886   3  0.759   0.779 Y  0.450      SignalP-noTM
Mg3LysM                    0.384  17  0.569  17  0.917  11  0.864   0.728 Y  0.450      SignalP-noTM
