# Supplementary material for: Evaluation of Secretion Prediction Highlights Differing Approaches Needed for Oomycete and Fungal Effectors
Source: Front Plant Sci. 2015 Dec 23;6:1168. doi: 10.3389/fpls.2015.01168 (PMC4688413; doi:10.3389/fpls.2015.01168)
Supplement: Supplementary file 6 [file DataSheet5.ZIP › Fungal_Effector_Secretion_Results/FungalEffectors_TargetP11.output]

### targetp v1.1 prediction results ##################################
Number of query sequences:  66
Cleavage site predictions not included.
Using NON-PLANT networks.

Name                  Len            mTP     SP  other  Loc  RC
----------------------------------------------------------------------
AvrM                  314          0.140  0.839  0.024   S    2
AvrL567_A             150          0.055  0.826  0.126   S    2
AvrL567_B             150          0.047  0.881  0.120   S    2
AvrL567_C             150          0.051  0.811  0.124   S    2
AvrP123               117          0.018  0.963  0.052   S    1
AvrP4                  95          0.019  0.976  0.034   S    1
RTP1                  220          0.444  0.645  0.010   S    4
PGTAUSPE_10_1         292          0.231  0.542  0.063   S    4
AVRa10                286          0.254  0.038  0.866   _    2
AVRk1                 177          0.087  0.031  0.944   _    1
AVR9                   63          0.008  0.985  0.080   S    1
AVR4                  135          0.065  0.903  0.072   S    1
AVR4E                 121          0.023  0.957  0.077   S    1
AVR2                   78          0.019  0.954  0.082   S    1
Avr5                  103          0.025  0.921  0.107   S    1
Ecp6                  228          0.030  0.937  0.101   S    1
Ecp2                  165          0.121  0.785  0.062   S    2
Ecp1                   96          0.051  0.907  0.063   S    1
Ecp5                  115          0.044  0.892  0.119   S    2
Ecp4                  119          0.034  0.939  0.073   S    1
AvrLm6                144          0.018  0.961  0.094   S    1
AvrLm4_7              143          0.015  0.931  0.125   S    1
AvrLm1                205          0.174  0.811  0.037   S    2
Six4                  242          0.036  0.867  0.184   S    2
Six3                  163          0.026  0.957  0.077   S    1
Six1                  284          0.037  0.888  0.063   S    1
Six6                  215          0.049  0.877  0.136   S    2
Six2                  232          0.026  0.879  0.084   S    2
Six5                  119          0.080  0.498  0.430   S    5
Six7                  220          0.023  0.913  0.094   S    1
NIP1                   82          0.028  0.970  0.040   S    1
NIP2                  109          0.046  0.975  0.040   S    1
NIP3                  115          0.015  0.950  0.147   S    1
Vdlsc1                190          0.172  0.156  0.596   _    3
Ave1                  134          0.031  0.942  0.083   S    1
AVR_Pita              224          0.039  0.948  0.072   S    1
AVR_Pita2             224          0.077  0.885  0.093   S    2
Pwl1                  147          0.047  0.896  0.059   S    1
Pwl2                  145          0.026  0.933  0.080   S    1
AVR_Pia                85          0.123  0.887  0.028   S    2
Bas3                  113          0.034  0.953  0.037   S    1
Bas2                  102          0.048  0.917  0.054   S    1
Bas4                  102          0.038  0.926  0.058   S    1
Bas1                  115          0.029  0.944  0.056   S    1
AvrPiz_t              108          0.069  0.920  0.035   S    1
Pwl3                  137          0.081  0.845  0.056   S    2
Pwl4                  138          0.049  0.934  0.046   S    1
Avr1_CO39              89          0.030  0.909  0.093   S    1
AVR_Pii                70          0.032  0.896  0.087   S    1
AVR_Pik               113          0.069  0.909  0.044   S    1
Slp1                  162          0.060  0.887  0.060   S    1
MC69                   54          0.023  0.962  0.070   S    1
Bas107                132          0.023  0.964  0.060   S    1
Cmu1                  290          0.046  0.932  0.045   S    1
Pep1                  178          0.029  0.964  0.037   S    1
Pit2                  118          0.178  0.843  0.011   S    2
ToxA                  178          0.075  0.922  0.055   S    1
Tox1                  117          0.051  0.899  0.092   S    1
Tox3                  230          0.029  0.926  0.082   S    1
Nep1                  246          0.059  0.762  0.147   S    2
ToxB                   87          0.015  0.986  0.033   S    1
UhAvr1                190          0.038  0.935  0.043   S    1
Tin2                  207          0.091  0.930  0.011   S    1
AvrLm11                95          0.052  0.859  0.160   S    2
MISSP7                 68          0.022  0.941  0.070   S    1
AvrPi9                 91          0.069  0.882  0.038   S    1
See1                  157          0.079  0.876  0.022   S    2
SP7                   311          0.023  0.924  0.132   S    2
Mg3LysM               232          0.112  0.744  0.123   S    2
