# Supplementary material for: Evaluation of Secretion Prediction Highlights Differing Approaches Needed for Oomycete and Fungal Effectors
Source: Front Plant Sci. 2015 Dec 23;6:1168. doi: 10.3389/fpls.2015.01168 (PMC4688413; doi:10.3389/fpls.2015.01168)
Supplement: Supplementary file 6 [file DataSheet5.ZIP › Fungal_Effector_Secretion_Results/FungalEffectors_TMHMM20.output]

AvrM	len=314	ExpAA=2.87	First60=2.86	PredHel=0	Topology=o
AvrL567-A	len=150	ExpAA=1.10	First60=1.10	PredHel=0	Topology=o
AvrL567-B	len=150	ExpAA=0.96	First60=0.96	PredHel=0	Topology=o
AvrL567-C	len=150	ExpAA=0.62	First60=0.62	PredHel=0	Topology=o
AvrP123	len=117	ExpAA=19.69	First60=19.69	PredHel=1	Topology=i7-27o
AvrP4	len=95	ExpAA=17.78	First60=17.78	PredHel=1	Topology=i12-31o
RTP1	len=220	ExpAA=1.49	First60=1.48	PredHel=0	Topology=o
PGTAUSPE-10-1	len=292	ExpAA=0.02	First60=0.00	PredHel=0	Topology=o
AVRa10	len=286	ExpAA=0.02	First60=0.00	PredHel=0	Topology=o
AVRk1	len=177	ExpAA=0.83	First60=0.00	PredHel=0	Topology=o
AVR9	len=63	ExpAA=22.29	First60=22.29	PredHel=1	Topology=o10-32i
AVR4	len=135	ExpAA=0.13	First60=0.13	PredHel=0	Topology=o
AVR4E	len=121	ExpAA=0.21	First60=0.01	PredHel=0	Topology=o
AVR2	len=78	ExpAA=1.03	First60=1.03	PredHel=0	Topology=o
Avr5	len=103	ExpAA=13.74	First60=13.74	PredHel=0	Topology=o
Ecp6	len=228	ExpAA=4.61	First60=4.58	PredHel=0	Topology=o
Ecp2	len=165	ExpAA=4.08	First60=4.08	PredHel=0	Topology=o
Ecp1	len=96	ExpAA=11.93	First60=11.93	PredHel=0	Topology=o
Ecp5	len=115	ExpAA=0.04	First60=0.03	PredHel=0	Topology=o
Ecp4	len=119	ExpAA=0.16	First60=0.16	PredHel=0	Topology=o
AvrLm6	len=144	ExpAA=4.73	First60=4.73	PredHel=0	Topology=o
AvrLm4-7	len=143	ExpAA=0.69	First60=0.69	PredHel=0	Topology=o
AvrLm1	len=205	ExpAA=2.43	First60=0.28	PredHel=0	Topology=o
Six4	len=242	ExpAA=0.02	First60=0.02	PredHel=0	Topology=o
Six3	len=163	ExpAA=0.37	First60=0.37	PredHel=0	Topology=o
Six1	len=284	ExpAA=9.33	First60=9.33	PredHel=0	Topology=o
Six6	len=215	ExpAA=0.09	First60=0.09	PredHel=0	Topology=o
Six2	len=232	ExpAA=0.85	First60=0.85	PredHel=0	Topology=o
Six5	len=119	ExpAA=0.00	First60=0.00	PredHel=0	Topology=o
Six7	len=220	ExpAA=18.04	First60=17.97	PredHel=1	Topology=i7-26o
NIP1	len=82	ExpAA=2.41	First60=2.41	PredHel=0	Topology=o
NIP2	len=109	ExpAA=4.67	First60=4.67	PredHel=0	Topology=o
NIP3	len=115	ExpAA=0.50	First60=0.50	PredHel=0	Topology=o
Vdlsc1	len=190	ExpAA=0.01	First60=0.00	PredHel=0	Topology=o
Ave1	len=134	ExpAA=0.60	First60=0.60	PredHel=0	Topology=o
AVR-Pita	len=224	ExpAA=6.54	First60=6.54	PredHel=0	Topology=o
AVR-Pita2	len=224	ExpAA=13.82	First60=13.82	PredHel=0	Topology=o
Pwl1	len=147	ExpAA=12.84	First60=12.84	PredHel=0	Topology=o
Pwl2	len=145	ExpAA=19.26	First60=19.26	PredHel=1	Topology=i7-26o
AVR-Pia	len=85	ExpAA=1.30	First60=1.30	PredHel=0	Topology=o
Bas3	len=113	ExpAA=9.76	First60=9.76	PredHel=0	Topology=o
Bas2	len=102	ExpAA=2.55	First60=2.55	PredHel=0	Topology=o
Bas4	len=102	ExpAA=0.85	First60=0.85	PredHel=0	Topology=o
Bas1	len=115	ExpAA=9.15	First60=9.15	PredHel=0	Topology=o
AvrPiz-t	len=108	ExpAA=11.56	First60=11.41	PredHel=0	Topology=o
Pwl3	len=137	ExpAA=4.40	First60=4.40	PredHel=0	Topology=o
Pwl4	len=138	ExpAA=7.98	First60=7.98	PredHel=0	Topology=o
Avr1-CO39	len=89	ExpAA=13.32	First60=13.32	PredHel=1	Topology=o4-23i
AVR-Pii	len=70	ExpAA=12.04	First60=12.04	PredHel=0	Topology=o
AVR-Pik	len=113	ExpAA=1.39	First60=1.39	PredHel=0	Topology=o
Slp1	len=162	ExpAA=0.43	First60=0.22	PredHel=0	Topology=o
MC69	len=54	ExpAA=18.07	First60=18.07	PredHel=1	Topology=i5-24o
Bas107	len=132	ExpAA=15.23	First60=15.23	PredHel=0	Topology=o
Cmu1	len=290	ExpAA=12.10	First60=11.97	PredHel=0	Topology=o
Pep1	len=178	ExpAA=5.58	First60=5.51	PredHel=0	Topology=o
Pit2	len=118	ExpAA=15.48	First60=15.48	PredHel=0	Topology=o
ToxA	len=178	ExpAA=0.25	First60=0.24	PredHel=0	Topology=o
Tox1	len=117	ExpAA=9.03	First60=9.03	PredHel=0	Topology=o
Tox3	len=230	ExpAA=0.21	First60=0.20	PredHel=0	Topology=o
Nep1	len=246	ExpAA=0.01	First60=0.00	PredHel=0	Topology=o
ToxB	len=87	ExpAA=19.81	First60=19.78	PredHel=1	Topology=o10-32i
UhAvr1	len=190	ExpAA=3.19	First60=3.17	PredHel=0	Topology=o
Tin2	len=207	ExpAA=21.82	First60=21.82	PredHel=1	Topology=i7-29o
AvrLm11	len=95	ExpAA=0.03	First60=0.03	PredHel=0	Topology=o
MISSP7	len=68	ExpAA=1.72	First60=1.72	PredHel=0	Topology=o
AvrPi9	len=91	ExpAA=8.86	First60=8.86	PredHel=0	Topology=o
See1	len=157	ExpAA=13.86	First60=13.86	PredHel=0	Topology=o
SP7	len=311	ExpAA=0.27	First60=0.27	PredHel=0	Topology=o
Mg3LysM	len=232	ExpAA=0.02	First60=0.01	PredHel=0	Topology=o
