# Supplementary material for: Evaluation of Secretion Prediction Highlights Differing Approaches Needed for Oomycete and Fungal Effectors
Source: Front Plant Sci. 2015 Dec 23;6:1168. doi: 10.3389/fpls.2015.01168 (PMC4688413; doi:10.3389/fpls.2015.01168)
Supplement: Supplementary file 6 [file DataSheet5.ZIP › Fungal_Effector_Secretion_Results/FungalEffectors_Wolfpsort02.output]

# k used for kNN is: 27
AvrM nucl 10.5, mito 10, cyto_nucl 8, cyto 4.5
AvrL567-A mito 12.5, cyto_mito 9.5, cyto 5.5, nucl 3, pero 3
AvrL567-B mito 11, nucl 6, cyto 6, cyto_nucl 6
AvrL567-C mito 10.5, cyto_mito 9.5, cyto 7.5, nucl 5, extr 3
AvrP123 extr 18, E.R. 4, plas 2, mito 1, cyto 1, vacu 1, cyto_mito 1
AvrP4 extr 10, E.R. 4, golg 4, mito 3, cyto_nucl 3, nucl 2, cyto 2
RTP1 extr 20, plas 3, golg 2
PGTAUSPE-10-1 mito 16.5, cyto_mito 10, nucl 4, extr 3
AVRa10 nucl 17.5, cyto_nucl 12, cyto 5.5, mito 4
AVRk1 cyto_nucl 13.5, cyto 12.5, nucl 11.5
AVR9 extr 22, cyto 3
AVR4 extr 14, mito 6, nucl 3, cyto 2
AVR4E mito 12, cyto 7, extr 5, nucl 1, pero 1, E.R. 1
AVR2 extr 23, mito 1, E.R. 1, golg 1, vacu 1
Avr5 extr 21, cyto_nucl 2.5, nucl 2, mito 2
Ecp6 extr 27
Ecp2 extr 27
Ecp1 extr 26
Ecp5 extr 24, cyto 1.5, cyto_nucl 1.5
Ecp4 extr 26
AvrLm6 extr 26
AvrLm4-7 plas 12, extr 12, mito 2
AvrLm1 extr 19, mito 3, cyto 2, vacu 2
Six4 extr 27
Six3 extr 19, plas 5, mito 1, E.R. 1, golg 1
Six1 extr 16, mito 4, cyto 3.5, pero 3
Six6 extr 21, pero 3, cyto 1, E.R. 1, golg 1
Six2 extr 25
Six5 extr 27
Six7 plas 10, extr 10, E.R. 5
NIP1 extr 23, mito 2
NIP2 extr 23, mito 3
NIP3 cyto 13.5, cyto_nucl 8, extr 6, vacu 3, mito 2
Vdlsc1 cyto 16, mito 8, cyto_nucl 8
Ave1 extr 15, mito 6, cyto 6, cyto_mito 6
AVR-Pita extr 11, E.R. 5, golg 3, vacu 3, pero 2, cyto 1.5, cyto_nucl 1.5
AVR-Pita2 nucl 12.5, cyto_nucl 9.5, cyto 5.5, mito 2, extr 2, pero 2, vacu 2
Pwl1 extr 18, golg 5, nucl 1.5, cyto_nucl 1.5
Pwl2 extr 18, E.R. 5, golg 3
AVR-Pia mito 12, extr 9, cyto 3, plas 1, pero 1, E.R. 1
Bas3 extr 21, mito 2, nucl 1, cyto 1, cyto_nucl 1, E.R. 1, golg 1
Bas2 extr 25
Bas4 extr 20, nucl 3, mito 2
Bas1 extr 11, mito 8, nucl 4, cyto 2, pero 2, cyto_pero 2
AvrPiz-t extr 26
Pwl3 extr 15, mito 4, cyto 3.5, cyto_nucl 2.5, pero 2
Pwl4 mito 9, extr 9, pero 3, nucl 2, cyto 2, cyto_nucl 2
Avr1-CO39 extr 13, cyto 7.5, cyto_nucl 5, vacu 3, nucl 1.5
AVR-Pii extr 26
AVR-Pik extr 13, mito 7, vacu 3, nucl 1, cyto 1, cyto_nucl 1, pero 1, golg 1, cyto_pero 1
Slp1 extr 26
MC69 extr 18, E.R. 4, plas 3
Bas107 extr 19, mito 6
Cmu1 extr 25
Pep1 extr 27
Pit2 extr 18, golg 4, mito 1, plas 1, pero 1, E.R. 1, vacu 1
ToxA extr 26
Tox1 extr 20, cyto 4, mito 2, cyto_pero 2
Tox3 extr 23, golg 2
Nep1 extr 24, mito 1, cyto 1, pero 1, cyto_mito 1, cyto_pero 1
ToxB extr 24, plas 2
UhAvr1 extr 24, E.R. 2
Tin2 extr 16, golg 8, pero 1, E.R. 1, vacu 1
AvrLm11 extr 12, mito 6, nucl 4, cyto_mito 4
MISSP7 extr 23, E.R. 3
AvrPi9 extr 19, mito 4, cyto 2.5, cyto_nucl 2.5
See1 extr 10, mito 6, E.R. 4, cyto 2.5, cyto_nucl 2, pero 2
SP7 extr 14, mito 4, cyto 4, cyto_mito 4
Mg3LysM extr 23, cyto 3.5
