# Supplementary material for: Evaluation of Secretion Prediction Highlights Differing Approaches Needed for Oomycete and Fungal Effectors
Source: Front Plant Sci. 2015 Dec 23;6:1168. doi: 10.3389/fpls.2015.01168 (PMC4688413; doi:10.3389/fpls.2015.01168)
Supplement: Supplementary file 6 [file DataSheet5.ZIP › Oomycete_Effector_Secretion_Results/Oomycete_Effectors_Phobius.output]

SEQENCE ID                     TM SP PREDICTION
INF1                            0  Y n5-15c20/21o
ATR13                           0  Y n3-16c24/25o
AVR3a                           0  Y n3-14c21/22o
AVR1B-1                         0  Y n3-13c21/22o
ATR1NdWsB                       0  Y n3-14c18/19o
GIP1                            0  Y n3-14c21/22o
GIP2                            0  Y n3-14c19/20o
EPI1                            0  Y n4-11c16/17o
EPI2                            0  Y n3-13c18/19o
PsojNIP                         0  Y n6-14c19/20o
CBEL                            0  Y n5-16c21/22o
PcF                             0  Y n5-16c21/22o
NPP1                            0  Y n3-14c19/20o
INF2A                           0  Y n5-15c20/21o
INF2B                           0  Y n5-15c20/21o
Avh5                            0  Y n3-14c19/20o
Avh241                          0  Y n5-17c29/30o
Avr1k                           0  Y n4-15c20/21o
Avr1d                           0  Y n6-17c25/26o
EpiC1                           0  Y n7-17c21/22o
EPIC2A                          0  Y n7-17c21/22o
EpiC2B                          0  Y n7-17c21/22o
Avrblb1                         0  Y n4-15c23/24o
Avrblb2                         0  Y n4-15c22/23o
Avr2                            0  Y n3-15c23/24o
crn1                            0  Y n2-12c17/18o
crn2                            0  Y n4-12c17/18o
CRN8                            0  Y n2-12c17/18o
CRN15                           0  Y n4-12c17/18o
CRN16                           0  0 i
CRN63                           0  Y n4-12c17/18o
CRN115                          0  Y n4-12c17/18o
ATR5                            0  Y n3-11c16/17o
PexRD2                          0  Y n6-17c29/30o
ATR13                           0  Y n3-16c24/25o
ATR1NdWsB                       0  Y n3-14c18/19o
ATR13                           0  Y n3-16c24/25o
Avr3b                           0  Y n3-13c17/18o
PITG_03192                      1  Y n5-16c24/25o122-142i
Avr1/PITG_16663                 0  Y n7-17c22/23o
Pslsc1                          0  0 i
ATR39-1                         0  Y n4-14c22/23o
Avh18a1                         0  Y n3-14c18/19o
Avr1a                           0  Y n6-17c23/24o
Avr3a                           0  Y n6-17c22/23o
ATR1NdWsB                       0  Y n3-14c18/19o
PiAvr2                          0  Y n3-15c20/21o
PiAvr3b                         0  Y n5-15c20/21o
PiAvr4                          0  Y n4-15c24/25o
PiAvrVnt1                       0  Y n5-16c23/24o
PsAvr3b                         0  Y n3-13c17/18o
PsAvr3c                         0  Y n4-15c20/21o
PsAvr4/6                        0  Y n7-18c25/26o
