# Supplementary material for: Evaluation of Secretion Prediction Highlights Differing Approaches Needed for Oomycete and Fungal Effectors
Source: Front Plant Sci. 2015 Dec 23;6:1168. doi: 10.3389/fpls.2015.01168 (PMC4688413; doi:10.3389/fpls.2015.01168)
Supplement: Supplementary file 6 [file DataSheet5.ZIP › Oomycete_Effector_Secretion_Results/Oomycete_Effectors_Protcomp90.output]

5712 multiple located sequences are accepted
ProtComp Version 9.0. Identifying sub-cellular location (Animals&Fungi)
Seq name: INF1, Length=118
Significant similarity by DBSCAN-P - NONE
Predicted by Neural Nets - Extracellular (Secreted) with score    2.1
******** Signal 1-31 is found
******** Transmembrane segments are found: .+28:43-..-93:109o.
Integral Prediction of protein location: Membrane bound Extracellular (Secreted) with score    8.5
Location weights:     LocDB / PotLocDB / Neural Nets / Pentamers / Integral
 Nuclear                0.0 /      0.0 /        0.00 /      0.00 /     0.04
 Plasma membrane        0.0 /      0.0 /        0.34 /      0.56 /     0.91
 Extracellular          0.0 /      0.0 /        2.14 /      1.43 /     8.46
 Cytoplasmic            0.0 /      0.0 /        0.02 /      0.03 /     0.27
 Mitochondrial          0.0 /      0.0 /        0.15 /      0.14 /     0.00
 Endoplasm. retic.      0.0 /      0.0 /        0.27 /      0.38 /     0.00
 Peroxisomal            0.0 /      0.0 /        0.00 /      0.00 /     0.06
 Lysosomal              0.0 /      0.0 /        0.00 /      0.12 /     0.00
 Golgi                  0.0 /      0.0 /        0.07 /      0.30 /     0.12
 Vacuolar               0.0 /      0.0 /        0.00 /      0.13 /     0.14

Seq name: ATR13, Length=187
Significant similarity by DBSCAN-P - NONE
Predicted by Neural Nets - Extracellular (Secreted) with score    1.2
Integral Prediction of protein location: Mitochondrial with score    4.7
Location weights:     LocDB / PotLocDB / Neural Nets / Pentamers / Integral
 Nuclear                0.0 /      0.0 /        0.24 /      0.00 /     0.00
 Plasma membrane        0.0 /      0.0 /        0.05 /      0.04 /     0.54
 Extracellular          0.0 /      0.0 /        1.20 /      0.08 /     0.94
 Cytoplasmic            0.0 /      0.0 /        0.25 /      0.00 /     0.00
 Mitochondrial          0.0 /      0.0 /        1.09 /      0.74 /     4.68
 Endoplasm. retic.      0.0 /      0.0 /        0.02 /      0.00 /     0.00
 Peroxisomal            0.0 /      0.0 /        0.06 /      0.19 /     0.00
 Lysosomal              0.0 /      0.0 /        0.00 /      0.00 /     0.00
 Golgi                  0.0 /      0.0 /        0.07 /      2.41 /     3.84
 Vacuolar               0.0 /      0.0 /        0.00 /      0.05 /     0.00

Seq name: AVR3a, Length=147
Significant similarity by DBSCAN-P - NONE
Predicted by Neural Nets - Extracellular (Secreted) with score    1.9
Integral Prediction of protein location: Mitochondrial with score    5.0
Location weights:     LocDB / PotLocDB / Neural Nets / Pentamers / Integral
 Nuclear                0.0 /      0.0 /        0.00 /      0.00 /     0.19
 Plasma membrane        0.0 /      0.0 /        0.10 /      0.17 /     0.00
 Extracellular          0.0 /      0.0 /        1.93 /      0.82 /     4.75
 Cytoplasmic            0.0 /      0.0 /        0.09 /      0.11 /     0.00
 Mitochondrial          0.0 /      0.0 /        0.71 /      1.63 /     5.03
 Endoplasm. retic.      0.0 /      0.0 /        0.02 /      0.00 /     0.00
 Peroxisomal            0.0 /      0.0 /        0.00 /      0.04 /     0.00
 Lysosomal              0.0 /      0.0 /        0.06 /      0.00 /     0.00
 Golgi                  0.0 /      0.0 /        0.08 /      0.65 /     0.00
 Vacuolar               0.0 /      0.0 /        0.02 /      0.00 /     0.03

Seq name: AVR1B-1, Length=138
Significant similarity by DBSCAN-P - NONE
Predicted by Neural Nets - Extracellular (Secreted) with score    2.1
Integral Prediction of protein location: Extracellular (Secreted) with score    6.2
Location weights:     LocDB / PotLocDB / Neural Nets / Pentamers / Integral
 Nuclear                0.0 /      0.0 /        0.00 /      0.00 /     0.30
 Plasma membrane        0.0 /      0.0 /        0.11 /      0.17 /     0.43
 Extracellular          0.0 /      0.0 /        2.10 /      0.58 /     6.23
 Cytoplasmic            0.0 /      0.0 /        0.15 /      0.00 /     0.27
 Mitochondrial          0.0 /      0.0 /        0.55 /      0.42 /     2.27
 Endoplasm. retic.      0.0 /      0.0 /        0.01 /      0.00 /     0.00
 Peroxisomal            0.0 /      0.0 /        0.01 /      0.02 /     0.01
 Lysosomal              0.0 /      0.0 /        0.00 /      0.00 /     0.00
 Golgi                  0.0 /      0.0 /        0.06 /      1.93 /     0.46
 Vacuolar               0.0 /      0.0 /        0.00 /      0.04 /     0.03

Seq name: ATR1NdWsB, Length=311
Significant similarity by DBSCAN-P - NONE
Predicted by Neural Nets - Mitochondrial with score    0.8
Integral Prediction of protein location: Membrane bound Mitochondrial with score    4.2
Location weights:     LocDB / PotLocDB / Neural Nets / Pentamers / Integral
 Nuclear                0.0 /      0.0 /        0.00 /      0.00 /     0.34
 Plasma membrane        0.0 /      0.0 /        0.57 /      0.29 /     1.50
 Extracellular          0.0 /      0.0 /        0.80 /      0.61 /     2.06
 Cytoplasmic            0.0 /      0.0 /        0.17 /      0.14 /     0.56
 Mitochondrial          0.0 /      0.0 /        0.85 /      0.98 /     4.16
 Endoplasm. retic.      0.0 /      0.0 /        0.28 /      0.06 /     0.21
 Peroxisomal            0.0 /      0.0 /        0.06 /      0.07 /     0.18
 Lysosomal              0.0 /      0.0 /        0.27 /      0.05 /     0.14
 Golgi                  0.0 /      0.0 /        0.00 /      0.79 /     0.41
 Vacuolar               0.0 /      0.0 /        0.00 /      0.03 /     0.43

Seq name: GIP1, Length=257
Significant similarity by DBSCAN-P - NONE
Predicted by Neural Nets - Extracellular (Secreted) with score    1.5
******** Transmembrane segments are found: .o27:40-..-220:234+.
Integral Prediction of protein location: Membrane bound Extracellular (Secreted) with score    7.5
Location weights:     LocDB / PotLocDB / Neural Nets / Pentamers / Integral
 Nuclear                0.0 /      0.0 /        0.00 /      0.00 /     0.13
 Plasma membrane        0.0 /      0.0 /        0.40 /      0.47 /     0.71
 Extracellular          0.0 /      0.0 /        1.46 /      2.55 /     7.50
 Cytoplasmic            0.0 /      0.0 /        0.08 /      0.00 /     0.23
 Mitochondrial          0.0 /      0.0 /        0.69 /      0.55 /     0.62
 Endoplasm. retic.      0.0 /      0.0 /        0.07 /      0.00 /     0.00
 Peroxisomal            0.0 /      0.0 /        0.04 /      0.00 /     0.00
 Lysosomal              0.0 /      0.0 /        0.26 /      0.09 /     0.64
 Golgi                  0.0 /      0.0 /        0.00 /      0.00 /     0.00
 Vacuolar               0.0 /      0.0 /        0.00 /      0.00 /     0.18

Seq name: GIP2, Length=289
Significant similarity by DBSCAN-P - NONE
Predicted by Neural Nets - Extracellular (Secreted) with score    2.0
******** Transmembrane segments are found: .-221:235+.
Integral Prediction of protein location: Membrane bound Extracellular (Secreted) with score    6.5
Location weights:     LocDB / PotLocDB / Neural Nets / Pentamers / Integral
 Nuclear                0.0 /      0.0 /        0.00 /      0.00 /     0.30
 Plasma membrane        0.0 /      0.0 /        0.13 /      0.55 /     0.71
 Extracellular          0.0 /      0.0 /        1.97 /      1.23 /     6.47
 Cytoplasmic            0.0 /      0.0 /        0.23 /      0.03 /     0.52
 Mitochondrial          0.0 /      0.0 /        0.59 /      0.68 /     1.42
 Endoplasm. retic.      0.0 /      0.0 /        0.00 /      0.16 /     0.05
 Peroxisomal            0.0 /      0.0 /        0.00 /      0.00 /     0.14
 Lysosomal              0.0 /      0.0 /        0.02 /      0.23 /     0.00
 Golgi                  0.0 /      0.0 /        0.06 /      0.18 /     0.24
 Vacuolar               0.0 /      0.0 /        0.00 /      0.04 /     0.14

Seq name: EPI1, Length=149
Significant similarity by DBSCAN-P - NONE
Predicted by Neural Nets - Extracellular (Secreted) with score    2.6
Integral Prediction of protein location: Extracellular (Secreted) with score    9.7
Location weights:     LocDB / PotLocDB / Neural Nets / Pentamers / Integral
 Nuclear                0.0 /      0.0 /        0.00 /      0.00 /     0.02
 Plasma membrane        0.0 /      0.0 /        0.06 /      0.24 /     0.17
 Extracellular          0.0 /      0.0 /        2.63 /      2.93 /     9.68
 Cytoplasmic            0.0 /      0.0 /        0.07 /      0.08 /     0.09
 Mitochondrial          0.0 /      0.0 /        0.16 /      0.01 /     0.00
 Endoplasm. retic.      0.0 /      0.0 /        0.00 /      0.00 /     0.00
 Peroxisomal            0.0 /      0.0 /        0.00 /      0.00 /     0.00
 Lysosomal              0.0 /      0.0 /        0.00 /      0.06 /     0.00
 Golgi                  0.0 /      0.0 /        0.02 /      0.00 /     0.00
 Vacuolar               0.0 /      0.0 /        0.06 /      0.00 /     0.04

Seq name: EPI2, Length=150
Significant similarity by DBSCAN-P - NONE
Predicted by Neural Nets - Extracellular (Secreted) with score    2.9
Integral Prediction of protein location: Extracellular (Secreted) with score    9.7
Location weights:     LocDB / PotLocDB / Neural Nets / Pentamers / Integral
 Nuclear                0.0 /      0.0 /        0.00 /      0.00 /     0.00
 Plasma membrane        0.0 /      0.0 /        0.03 /      0.37 /     0.17
 Extracellular          0.0 /      0.0 /        2.86 /      3.16 /     9.73
 Cytoplasmic            0.0 /      0.0 /        0.00 /      0.00 /     0.10
 Mitochondrial          0.0 /      0.0 /        0.01 /      0.00 /     0.00
 Endoplasm. retic.      0.0 /      0.0 /        0.00 /      0.00 /     0.00
 Peroxisomal            0.0 /      0.0 /        0.00 /      0.00 /     0.00
 Lysosomal              0.0 /      0.0 /        0.08 /      0.01 /     0.00
 Golgi                  0.0 /      0.0 /        0.00 /      0.00 /     0.00
 Vacuolar               0.0 /      0.0 /        0.02 /      0.00 /     0.00

Seq name: PsojNIP, Length=237
Significant similarity by DBSCAN-P - NONE
Predicted by Neural Nets - Extracellular (Secreted) with score    2.5
******** Transmembrane segments are found: .+99:112-.
Integral Prediction of protein location: Membrane bound Extracellular (Secreted) with score    8.9
Location weights:     LocDB / PotLocDB / Neural Nets / Pentamers / Integral
 Nuclear                0.0 /      0.0 /        0.04 /      0.00 /     0.21
 Plasma membrane        0.0 /      0.0 /        0.15 /      0.36 /     0.45
 Extracellular          0.0 /      0.0 /        2.52 /      1.21 /     8.86
 Cytoplasmic            0.0 /      0.0 /        0.00 /      0.08 /     0.10
 Mitochondrial          0.0 /      0.0 /        0.13 /      0.40 /     0.26
 Endoplasm. retic.      0.0 /      0.0 /        0.00 /      0.00 /     0.00
 Peroxisomal            0.0 /      0.0 /        0.00 /      0.00 /     0.00
 Lysosomal              0.0 /      0.0 /        0.16 /      0.05 /     0.00
 Golgi                  0.0 /      0.0 /        0.00 /      0.98 /     0.12
 Vacuolar               0.0 /      0.0 /        0.00 /      0.07 /     0.00

Seq name: CBEL, Length=268
Significant similarity by DBSCAN-P - NONE
Predicted by Neural Nets - Extracellular (Secreted) with score    2.8
******** Transmembrane segments are found: .-121:137+.
Integral Prediction of protein location: Membrane bound Extracellular (Secreted) with score    9.6
Location weights:     LocDB / PotLocDB / Neural Nets / Pentamers / Integral
 Nuclear                0.0 /      0.0 /        0.00 /      0.00 /     0.04
 Plasma membrane        0.0 /      0.0 /        0.03 /      0.40 /     0.26
 Extracellular          0.0 /      0.0 /        2.81 /      2.79 /     9.55
 Cytoplasmic            0.0 /      0.0 /        0.00 /      0.00 /     0.12
 Mitochondrial          0.0 /      0.0 /        0.01 /      0.01 /     0.00
 Endoplasm. retic.      0.0 /      0.0 /        0.02 /      0.00 /     0.00
 Peroxisomal            0.0 /      0.0 /        0.00 /      0.00 /     0.00
 Lysosomal              0.0 /      0.0 /        0.00 /      0.05 /     0.03
 Golgi                  0.0 /      0.0 /        0.00 /      0.02 /     0.00
 Vacuolar               0.0 /      0.0 /        0.13 /      0.00 /     0.00

Seq name: PcF, Length=73
Significant similarity by DBSCAN-P - NONE
Predicted by Neural Nets - Extracellular (Secreted) with score    2.6
Integral Prediction of protein location: Extracellular (Secreted) with score    9.6
Location weights:     LocDB / PotLocDB / Neural Nets / Pentamers / Integral
 Nuclear                0.0 /      0.0 /        0.00 /      0.00 /     0.00
 Plasma membrane        0.0 /      0.0 /        0.07 /      0.48 /     0.23
 Extracellular          0.0 /      0.0 /        2.59 /      3.11 /     9.60
 Cytoplasmic            0.0 /      0.0 /        0.00 /      0.00 /     0.09
 Mitochondrial          0.0 /      0.0 /        0.08 /      0.00 /     0.00
 Endoplasm. retic.      0.0 /      0.0 /        0.00 /      0.00 /     0.00
 Peroxisomal            0.0 /      0.0 /        0.00 /      0.20 /     0.00
 Lysosomal              0.0 /      0.0 /        0.21 /      0.00 /     0.00
 Golgi                  0.0 /      0.0 /        0.04 /      0.00 /     0.00
 Vacuolar               0.0 /      0.0 /        0.00 /      0.00 /     0.08

Seq name: NPP1, Length=237
Significant similarity by DBSCAN-P - NONE
Predicted by Neural Nets - Extracellular (Secreted) with score    2.8
******** Transmembrane segments are found: .+95:112-.
Integral Prediction of protein location: Membrane bound Extracellular (Secreted) with score    9.4
Location weights:     LocDB / PotLocDB / Neural Nets / Pentamers / Integral
 Nuclear                0.0 /      0.0 /        0.03 /      0.00 /     0.04
 Plasma membrane        0.0 /      0.0 /        0.05 /      0.51 /     0.37
 Extracellular          0.0 /      0.0 /        2.76 /      2.48 /     9.40
 Cytoplasmic            0.0 /      0.0 /        0.14 /      0.00 /     0.12
 Mitochondrial          0.0 /      0.0 /        0.02 /      0.22 /     0.00
 Endoplasm. retic.      0.0 /      0.0 /        0.00 /      0.00 /     0.00
 Peroxisomal            0.0 /      0.0 /        0.00 /      0.00 /     0.00
 Lysosomal              0.0 /      0.0 /        0.00 /      0.01 /     0.03
 Golgi                  0.0 /      0.0 /        0.01 /      0.16 /     0.00
 Vacuolar               0.0 /      0.0 /        0.00 /      0.00 /     0.04

Seq name: INF2A, Length=185
Significant similarity by DBSCAN-P - NONE
Predicted by Neural Nets - Extracellular (Secreted) with score    2.8
******** Transmembrane segments are found: .-29:48-.
Integral Prediction of protein location: Membrane bound Extracellular (Secreted) with score    8.7
Location weights:     LocDB / PotLocDB / Neural Nets / Pentamers / Integral
 Nuclear                0.0 /      0.0 /        0.00 /      0.00 /     0.19
 Plasma membrane        0.0 /      0.0 /        0.12 /      0.47 /     0.64
 Extracellular          0.0 /      0.0 /        2.79 /      0.81 /     8.68
 Cytoplasmic            0.0 /      0.0 /        0.00 /      0.00 /     0.12
 Mitochondrial          0.0 /      0.0 /        0.01 /      0.27 /     0.17
 Endoplasm. retic.      0.0 /      0.0 /        0.00 /      0.22 /     0.00
 Peroxisomal            0.0 /      0.0 /        0.00 /      0.02 /     0.00
 Lysosomal              0.0 /      0.0 /        0.08 /      0.06 /     0.00
 Golgi                  0.0 /      0.0 /        0.00 /      1.04 /     0.21
 Vacuolar               0.0 /      0.0 /        0.00 /      0.24 /     0.00

Seq name: INF2B, Length=189
Significant similarity by DBSCAN-P - NONE
Predicted by Neural Nets - Extracellular (Secreted) with score    2.5
******** Transmembrane segments are found: .-29:48-.
Integral Prediction of protein location: Membrane bound Extracellular (Secreted) with score    8.7
Location weights:     LocDB / PotLocDB / Neural Nets / Pentamers / Integral
 Nuclear                0.0 /      0.0 /        0.00 /      0.00 /     0.15
 Plasma membrane        0.0 /      0.0 /        0.11 /      0.55 /     0.41
 Extracellular          0.0 /      0.0 /        2.48 /      0.92 /     8.67
 Cytoplasmic            0.0 /      0.0 /        0.01 /      0.03 /     0.05
 Mitochondrial          0.0 /      0.0 /        0.15 /      0.26 /     0.50
 Endoplasm. retic.      0.0 /      0.0 /        0.00 /      0.25 /     0.00
 Peroxisomal            0.0 /      0.0 /        0.03 /      0.05 /     0.00
 Lysosomal              0.0 /      0.0 /        0.22 /      0.05 /     0.00
 Golgi                  0.0 /      0.0 /        0.00 /      0.77 /     0.22
 Vacuolar               0.0 /      0.0 /        0.00 /      0.19 /     0.00

Seq name: Avh5, Length=135
Significant similarity by DBSCAN-P - NONE
Predicted by Neural Nets - Endoplasmic reticulum with score    1.4
Integral Prediction of protein location: Extracellular (Secreted) with score    4.2
Location weights:     LocDB / PotLocDB / Neural Nets / Pentamers / Integral
 Nuclear                0.0 /      0.0 /        0.08 /      0.00 /     0.02
 Plasma membrane        0.0 /      0.0 /        0.08 /      0.15 /     0.97
 Extracellular          0.0 /      0.0 /        1.36 /      0.11 /     4.21
 Cytoplasmic            0.0 /      0.0 /        0.08 /      0.00 /     3.84
 Mitochondrial          0.0 /      0.0 /        0.00 /      1.63 /     0.00
 Endoplasm. retic.      0.0 /      0.0 /        1.39 /      0.00 /     0.00
 Peroxisomal            0.0 /      0.0 /        0.00 /      0.31 /     0.00
 Lysosomal              0.0 /      0.0 /        0.00 /      0.00 /     0.78
 Golgi                  0.0 /      0.0 /        0.00 /      1.03 /     0.00
 Vacuolar               0.0 /      0.0 /        0.00 /      0.17 /     0.16

Seq name: Avh241, Length=188
Significant similarity by DBSCAN-P - NONE
Predicted by Neural Nets - Extracellular (Secreted) with score    2.4
Integral Prediction of protein location: Mitochondrial with score    3.5
Location weights:     LocDB / PotLocDB / Neural Nets / Pentamers / Integral
 Nuclear                0.0 /      0.0 /        0.00 /      0.00 /     0.34
 Plasma membrane        0.0 /      0.0 /        0.05 /      0.00 /     2.23
 Extracellular          0.0 /      0.0 /        2.43 /      0.12 /     3.41
 Cytoplasmic            0.0 /      0.0 /        0.06 /      0.00 /     0.24
 Mitochondrial          0.0 /      0.0 /        0.00 /      2.21 /     3.50
 Endoplasm. retic.      0.0 /      0.0 /        0.11 /      0.00 /     0.19
 Peroxisomal            0.0 /      0.0 /        0.00 /      0.00 /     0.00
 Lysosomal              0.0 /      0.0 /        0.35 /      0.00 /     0.00
 Golgi                  0.0 /      0.0 /        0.00 /      1.04 /     0.09
 Vacuolar               0.0 /      0.0 /        0.00 /      0.10 /     0.00

Seq name: Avr1k, Length=279
Significant similarity by DBSCAN-P - NONE
Predicted by Neural Nets - Mitochondrial with score    1.6
Integral Prediction of protein location: Mitochondrial with score    6.9
Location weights:     LocDB / PotLocDB / Neural Nets / Pentamers / Integral
 Nuclear                0.0 /      0.0 /        0.48 /      0.00 /     0.00
 Plasma membrane        0.0 /      0.0 /        0.06 /      0.21 /     1.06
 Extracellular          0.0 /      0.0 /        0.16 /      0.23 /     0.68
 Cytoplasmic            0.0 /      0.0 /        0.44 /      0.00 /     0.01
 Mitochondrial          0.0 /      0.0 /        1.56 /      1.00 /     6.92
 Endoplasm. retic.      0.0 /      0.0 /        0.02 /      0.00 /     0.08
 Peroxisomal            0.0 /      0.0 /        0.09 /      0.01 /     0.00
 Lysosomal              0.0 /      0.0 /        0.10 /      0.01 /     0.00
 Golgi                  0.0 /      0.0 /        0.09 /      1.65 /     1.17
 Vacuolar               0.0 /      0.0 /        0.00 /      0.17 /     0.09

Seq name: Avr1d, Length=125
Significant similarity by DBSCAN-P - NONE
Predicted by Neural Nets - Extracellular (Secreted) with score    2.0
Integral Prediction of protein location: Mitochondrial with score    4.3
Location weights:     LocDB / PotLocDB / Neural Nets / Pentamers / Integral
 Nuclear                0.0 /      0.0 /        0.00 /      0.00 /     0.27
 Plasma membrane        0.0 /      0.0 /        0.10 /      0.23 /     0.77
 Extracellular          0.0 /      0.0 /        2.00 /      0.22 /     4.02
 Cytoplasmic            0.0 /      0.0 /        0.14 /      0.00 /     0.17
 Mitochondrial          0.0 /      0.0 /        0.68 /      1.01 /     4.31
 Endoplasm. retic.      0.0 /      0.0 /        0.01 /      0.08 /     0.00
 Peroxisomal            0.0 /      0.0 /        0.02 /      0.00 /     0.00
 Lysosomal              0.0 /      0.0 /        0.00 /      0.00 /     0.00
 Golgi                  0.0 /      0.0 /        0.07 /      1.26 /     0.41
 Vacuolar               0.0 /      0.0 /        0.00 /      0.45 /     0.05

Seq name: EpiC1, Length=126
Significant similarity by DBSCAN-P - NONE
Predicted by Neural Nets - Extracellular (Secreted) with score    2.9
Integral Prediction of protein location: Extracellular (Secreted) with score    9.6
Location weights:     LocDB / PotLocDB / Neural Nets / Pentamers / Integral
 Nuclear                0.0 /      0.0 /        0.00 /      0.00 /     0.09
 Plasma membrane        0.0 /      0.0 /        0.01 /      0.14 /     0.16
 Extracellular          0.0 /      0.0 /        2.95 /      1.83 /     9.64
 Cytoplasmic            0.0 /      0.0 /        0.00 /      0.00 /     0.07
 Mitochondrial          0.0 /      0.0 /        0.00 /      0.08 /     0.02
 Endoplasm. retic.      0.0 /      0.0 /        0.00 /      0.00 /     0.00
 Peroxisomal            0.0 /      0.0 /        0.00 /      0.18 /     0.00
 Lysosomal              0.0 /      0.0 /        0.00 /      0.02 /     0.00
 Golgi                  0.0 /      0.0 /        0.00 /      1.55 /     0.02
 Vacuolar               0.0 /      0.0 /        0.04 /      0.00 /     0.00

Seq name: EPIC2A, Length=125
Significant similarity by DBSCAN-P - NONE
Predicted by Neural Nets - Extracellular (Secreted) with score    2.9
Integral Prediction of protein location: Extracellular (Secreted) with score    8.6
Location weights:     LocDB / PotLocDB / Neural Nets / Pentamers / Integral
 Nuclear                0.0 /      0.0 /        0.00 /      0.00 /     0.20
 Plasma membrane        0.0 /      0.0 /        0.03 /      0.22 /     0.46
 Extracellular          0.0 /      0.0 /        2.92 /      0.65 /     8.61
 Cytoplasmic            0.0 /      0.0 /        0.00 /      0.00 /     0.18
 Mitochondrial          0.0 /      0.0 /        0.03 /      0.36 /     0.34
 Endoplasm. retic.      0.0 /      0.0 /        0.00 /      0.00 /     0.00
 Peroxisomal            0.0 /      0.0 /        0.00 /      0.03 /     0.00
 Lysosomal              0.0 /      0.0 /        0.00 /      0.16 /     0.00
 Golgi                  0.0 /      0.0 /        0.01 /      2.00 /     0.22
 Vacuolar               0.0 /      0.0 /        0.02 /      0.00 /     0.00

Seq name: EpiC2B, Length=125
Significant similarity by DBSCAN-P - NONE
Predicted by Neural Nets - Extracellular (Secreted) with score    2.9
Integral Prediction of protein location: Extracellular (Secreted) with score    9.1
Location weights:     LocDB / PotLocDB / Neural Nets / Pentamers / Integral
 Nuclear                0.0 /      0.0 /        0.00 /      0.00 /     0.15
 Plasma membrane        0.0 /      0.0 /        0.02 /      0.25 /     0.23
 Extracellular          0.0 /      0.0 /        2.92 /      1.06 /     9.07
 Cytoplasmic            0.0 /      0.0 /        0.00 /      0.00 /     0.08
 Mitochondrial          0.0 /      0.0 /        0.02 /      0.28 /     0.18
 Endoplasm. retic.      0.0 /      0.0 /        0.00 /      0.00 /     0.00
 Peroxisomal            0.0 /      0.0 /        0.02 /      0.00 /     0.00
 Lysosomal              0.0 /      0.0 /        0.00 /      0.05 /     0.00
 Golgi                  0.0 /      0.0 /        0.01 /      1.84 /     0.28
 Vacuolar               0.0 /      0.0 /        0.01 /      0.00 /     0.00

Seq name: Avrblb1, Length=152
Significant similarity by DBSCAN-P - NONE
Predicted by Neural Nets - Extracellular (Secreted) with score    2.6
Integral Prediction of protein location: Extracellular (Secreted) with score    8.4
Location weights:     LocDB / PotLocDB / Neural Nets / Pentamers / Integral
 Nuclear                0.0 /      0.0 /        0.00 /      0.00 /     0.14
 Plasma membrane        0.0 /      0.0 /        0.03 /      0.42 /     0.37
 Extracellular          0.0 /      0.0 /        2.58 /      0.84 /     8.36
 Cytoplasmic            0.0 /      0.0 /        0.12 /      0.00 /     0.29
 Mitochondrial          0.0 /      0.0 /        0.15 /      0.85 /     0.70
 Endoplasm. retic.      0.0 /      0.0 /        0.07 /      0.15 /     0.00
 Peroxisomal            0.0 /      0.0 /        0.00 /      0.00 /     0.00
 Lysosomal              0.0 /      0.0 /        0.00 /      0.17 /     0.00
 Golgi                  0.0 /      0.0 /        0.05 /      0.67 /     0.14
 Vacuolar               0.0 /      0.0 /        0.01 /      0.33 /     0.00

Seq name: Avrblb2, Length=100
Significant similarity by DBSCAN-P - NONE
Predicted by Neural Nets - Mitochondrial with score    1.4
Integral Prediction of protein location: Mitochondrial with score    8.7
Location weights:     LocDB / PotLocDB / Neural Nets / Pentamers / Integral
 Nuclear                0.0 /      0.0 /        0.14 /      0.00 /     0.00
 Plasma membrane        0.0 /      0.0 /        0.13 /      0.12 /     0.37
 Extracellular          0.0 /      0.0 /        0.81 /      0.11 /     0.09
 Cytoplasmic            0.0 /      0.0 /        0.20 /      0.00 /     0.00
 Mitochondrial          0.0 /      0.0 /        1.41 /      1.76 /     8.75
 Endoplasm. retic.      0.0 /      0.0 /        0.15 /      0.00 /     0.08
 Peroxisomal            0.0 /      0.0 /        0.07 /      0.00 /     0.00
 Lysosomal              0.0 /      0.0 /        0.07 /      0.00 /     0.00
 Golgi                  0.0 /      0.0 /        0.02 /      1.53 /     0.70
 Vacuolar               0.0 /      0.0 /        0.00 /      0.20 /     0.00

Seq name: Avr2, Length=114
Significant similarity by DBSCAN-P - NONE
Predicted by Neural Nets - Extracellular (Secreted) with score    2.5
******** Signal 1-26 is found
Integral Prediction of protein location: Extracellular (Secreted) with score    6.8
Location weights:     LocDB / PotLocDB / Neural Nets / Pentamers / Integral
 Nuclear                0.0 /      0.0 /        0.00 /      0.00 /     0.00
 Plasma membrane        0.0 /      0.0 /        0.12 /      0.00 /     0.62
 Extracellular          0.0 /      0.0 /        2.46 /      0.08 /     6.77
 Cytoplasmic            0.0 /      0.0 /        0.16 /      1.77 /     0.51
 Mitochondrial          0.0 /      0.0 /        0.11 /      1.05 /     0.58
 Endoplasm. retic.      0.0 /      0.0 /        0.13 /      0.32 /     0.41
 Peroxisomal            0.0 /      0.0 /        0.00 /      0.00 /     0.25
 Lysosomal              0.0 /      0.0 /        0.00 /      0.00 /     0.00
 Golgi                  0.0 /      0.0 /        0.03 /      0.00 /     0.00
 Vacuolar               0.0 /      0.0 /        0.00 /      0.11 /     0.85

Seq name: crn1, Length=431
Significant similarity by DBSCAN-P - NONE
Predicted by Neural Nets - Extracellular (Secreted) with score    0.9
Integral Prediction of protein location: Membrane bound Mitochondrial with score    2.7
Location weights:     LocDB / PotLocDB / Neural Nets / Pentamers / Integral
 Nuclear                0.0 /      0.0 /        0.50 /      0.00 /     0.60
 Plasma membrane        0.0 /      0.0 /        0.18 /      0.25 /     2.07
 Extracellular          0.0 /      0.0 /        0.91 /      0.37 /     2.28
 Cytoplasmic            0.0 /      0.0 /        0.61 /      0.02 /     1.39
 Mitochondrial          0.0 /      0.0 /        0.26 /      1.27 /     2.68
 Endoplasm. retic.      0.0 /      0.0 /        0.01 /      0.00 /     0.09
 Peroxisomal            0.0 /      0.0 /        0.25 /      0.00 /     0.36
 Lysosomal              0.0 /      0.0 /        0.16 /      0.00 /     0.00
 Golgi                  0.0 /      0.0 /        0.06 /      1.04 /     0.25
 Vacuolar               0.0 /      0.0 /        0.06 /      0.24 /     0.28

Seq name: crn2, Length=456
Significant similarity by DBSCAN-P - NONE
Predicted by Neural Nets - Cytoplasmic with score    2.2
Integral Prediction of protein location: Cytoplasmic with score    3.6
Location weights:     LocDB / PotLocDB / Neural Nets / Pentamers / Integral
 Nuclear                0.0 /      0.0 /        0.13 /      0.00 /     0.56
 Plasma membrane        0.0 /      0.0 /        0.00 /      0.20 /     0.97
 Extracellular          0.0 /      0.0 /        0.00 /      0.35 /     0.81
 Cytoplasmic            0.0 /      0.0 /        2.19 /      0.07 /     3.59
 Mitochondrial          0.0 /      0.0 /        0.20 /      1.22 /     2.94
 Endoplasm. retic.      0.0 /      0.0 /        1.19 /      0.00 /     0.92
 Peroxisomal            0.0 /      0.0 /        0.00 /      0.34 /     0.00
 Lysosomal              0.0 /      0.0 /        0.04 /      0.00 /     0.00
 Golgi                  0.0 /      0.0 /        0.05 /      0.94 /     0.20
 Vacuolar               0.0 /      0.0 /        0.00 /      0.11 /     0.00

Seq name: CRN8, Length=599
Significant similarity by DBSCAN-P - NONE
Predicted by Neural Nets - Endoplasmic reticulum with score    1.7
Integral Prediction of protein location: Cytoplasmic with score    4.8
Location weights:     LocDB / PotLocDB / Neural Nets / Pentamers / Integral
 Nuclear                0.0 /      0.0 /        0.07 /      0.00 /     0.00
 Plasma membrane        0.0 /      0.0 /        0.00 /      0.11 /     0.36
 Extracellular          0.0 /      0.0 /        0.16 /      0.17 /     1.03
 Cytoplasmic            0.0 /      0.0 /        1.08 /      0.05 /     4.78
 Mitochondrial          0.0 /      0.0 /        0.00 /      0.79 /     0.00
 Endoplasm. retic.      0.0 /      0.0 /        1.68 /      0.42 /     3.71
 Peroxisomal            0.0 /      0.0 /        0.00 /      0.46 /     0.11
 Lysosomal              0.0 /      0.0 /        0.00 /      0.02 /     0.00
 Golgi                  0.0 /      0.0 /        0.00 /      1.05 /     0.00
 Vacuolar               0.0 /      0.0 /        0.00 /      0.02 /     0.00

Seq name: CRN15, Length=615
Significant similarity by DBSCAN-P - NONE
Predicted by Neural Nets - Mitochondrial with score    1.0
Integral Prediction of protein location: Membrane bound Mitochondrial with score    4.2
Location weights:     LocDB / PotLocDB / Neural Nets / Pentamers / Integral
 Nuclear                0.0 /      0.0 /        0.18 /      0.00 /     0.39
 Plasma membrane        0.0 /      0.0 /        0.24 /      0.22 /     1.60
 Extracellular          0.0 /      0.0 /        0.45 /      0.28 /     1.69
 Cytoplasmic            0.0 /      0.0 /        0.29 /      0.01 /     0.60
 Mitochondrial          0.0 /      0.0 /        1.04 /      0.63 /     4.16
 Endoplasm. retic.      0.0 /      0.0 /        0.21 /      0.12 /     0.27
 Peroxisomal            0.0 /      0.0 /        0.16 /      0.19 /     0.23
 Lysosomal              0.0 /      0.0 /        0.42 /      0.00 /     0.03
 Golgi                  0.0 /      0.0 /        0.01 /      1.54 /     0.82
 Vacuolar               0.0 /      0.0 /        0.00 /      0.13 /     0.21

Seq name: CRN16, Length=618
Significant similarity by DBSCAN-P - NONE
Predicted by Neural Nets - Cytoplasmic with score    2.5
Integral Prediction of protein location: Cytoplasmic with score    2.6
Location weights:     LocDB / PotLocDB / Neural Nets / Pentamers / Integral
 Nuclear                0.0 /      0.0 /        0.26 /      0.00 /     0.54
 Plasma membrane        0.0 /      0.0 /        0.10 /      0.20 /     2.38
 Extracellular          0.0 /      0.0 /        0.13 /      0.29 /     1.44
 Cytoplasmic            0.0 /      0.0 /        2.51 /      0.03 /     2.62
 Mitochondrial          0.0 /      0.0 /        0.11 /      0.71 /     1.95
 Endoplasm. retic.      0.0 /      0.0 /        0.49 /      0.04 /     0.20
 Peroxisomal            0.0 /      0.0 /        0.10 /      0.09 /     0.31
 Lysosomal              0.0 /      0.0 /        0.08 /      0.00 /     0.00
 Golgi                  0.0 /      0.0 /        0.00 /      1.62 /     0.41
 Vacuolar               0.0 /      0.0 /        0.00 /      0.11 /     0.16

Seq name: CRN63, Length=450
Significant similarity by DBSCAN-P - NONE
Predicted by Neural Nets - Cytoplasmic with score    3.0
Integral Prediction of protein location: Cytoplasmic with score    3.1
Location weights:     LocDB / PotLocDB / Neural Nets / Pentamers / Integral
 Nuclear                0.0 /      0.0 /        0.33 /      0.00 /     1.69
 Plasma membrane        0.0 /      0.0 /        0.02 /      0.26 /     1.58
 Extracellular          0.0 /      0.0 /        0.00 /      0.32 /     0.83
 Cytoplasmic            0.0 /      0.0 /        3.00 /      0.11 /     3.10
 Mitochondrial          0.0 /      0.0 /        0.29 /      1.11 /     2.33
 Endoplasm. retic.      0.0 /      0.0 /        0.07 /      0.04 /     0.00
 Peroxisomal            0.0 /      0.0 /        0.02 /      0.26 /     0.30
 Lysosomal              0.0 /      0.0 /        0.14 /      0.03 /     0.16
 Golgi                  0.0 /      0.0 /        0.00 /      0.82 /     0.01
 Vacuolar               0.0 /      0.0 /        0.00 /      0.10 /     0.00

Seq name: CRN115, Length=449
Significant similarity by DBSCAN-P - NONE
Predicted by Neural Nets - Cytoplasmic with score    2.2
Integral Prediction of protein location: Mitochondrial with score    3.4
Location weights:     LocDB / PotLocDB / Neural Nets / Pentamers / Integral
 Nuclear                0.0 /      0.0 /        0.00 /      0.00 /     0.09
 Plasma membrane        0.0 /      0.0 /        0.09 /      0.27 /     1.04
 Extracellular          0.0 /      0.0 /        0.06 /      0.26 /     0.74
 Cytoplasmic            0.0 /      0.0 /        2.23 /      0.08 /     3.16
 Mitochondrial          0.0 /      0.0 /        0.52 /      1.06 /     3.39
 Endoplasm. retic.      0.0 /      0.0 /        1.00 /      0.04 /     0.80
 Peroxisomal            0.0 /      0.0 /        0.00 /      0.23 /     0.18
 Lysosomal              0.0 /      0.0 /        0.00 /      0.04 /     0.21
 Golgi                  0.0 /      0.0 /        0.00 /      1.00 /     0.11
 Vacuolar               0.0 /      0.0 /        0.00 /      0.12 /     0.28

Seq name: ATR5, Length=367
Significant similarity by DBSCAN-P - NONE
Predicted by Neural Nets - Mitochondrial with score    1.9
Integral Prediction of protein location: Membrane bound Mitochondrial with score    8.4
Location weights:     LocDB / PotLocDB / Neural Nets / Pentamers / Integral
 Nuclear                0.0 /      0.0 /        0.19 /      0.00 /     0.00
 Plasma membrane        0.0 /      0.0 /        0.05 /      0.10 /     0.40
 Extracellular          0.0 /      0.0 /        0.07 /      0.17 /     0.08
 Cytoplasmic            0.0 /      0.0 /        0.53 /      0.00 /     0.38
 Mitochondrial          0.0 /      0.0 /        1.93 /      1.23 /     8.41
 Endoplasm. retic.      0.0 /      0.0 /        0.06 /      0.00 /     0.25
 Peroxisomal            0.0 /      0.0 /        0.06 /      0.00 /     0.00
 Lysosomal              0.0 /      0.0 /        0.06 /      0.00 /     0.00
 Golgi                  0.0 /      0.0 /        0.05 /      1.55 /     0.35
 Vacuolar               0.0 /      0.0 /        0.00 /      0.31 /     0.13

Seq name: PexRD2, Length=121
Significant similarity by DBSCAN-P - NONE
Predicted by Neural Nets - Mitochondrial with score    1.6
Integral Prediction of protein location: Mitochondrial with score    5.5
Location weights:     LocDB / PotLocDB / Neural Nets / Pentamers / Integral
 Nuclear                0.0 /      0.0 /        0.05 /      0.00 /     0.00
 Plasma membrane        0.0 /      0.0 /        0.00 /      0.38 /     0.00
 Extracellular          0.0 /      0.0 /        1.02 /      0.62 /     1.52
 Cytoplasmic            0.0 /      0.0 /        0.10 /      0.08 /     0.00
 Mitochondrial          0.0 /      0.0 /        1.62 /      0.99 /     5.54
 Endoplasm. retic.      0.0 /      0.0 /        0.01 /      0.60 /     0.00
 Peroxisomal            0.0 /      0.0 /        0.05 /      0.13 /     2.40
 Lysosomal              0.0 /      0.0 /        0.00 /      0.05 /     0.05
 Golgi                  0.0 /      0.0 /        0.15 /      0.24 /     0.07
 Vacuolar               0.0 /      0.0 /        0.00 /      0.00 /     0.42

Seq name: ATR13, Length=154
Significant similarity by DBSCAN-P - NONE
Predicted by Neural Nets - Peroxisomal with score    2.4
Integral Prediction of protein location: Peroxisomal with score    7.7
Location weights:     LocDB / PotLocDB / Neural Nets / Pentamers / Integral
 Nuclear                0.0 /      0.0 /        0.00 /      0.00 /     0.00
 Plasma membrane        0.0 /      0.0 /        0.01 /      0.19 /     0.27
 Extracellular          0.0 /      0.0 /        0.10 /      0.13 /     0.00
 Cytoplasmic            0.0 /      0.0 /        0.02 /      0.00 /     0.01
 Mitochondrial          0.0 /      0.0 /        0.45 /      1.71 /     1.06
 Endoplasm. retic.      0.0 /      0.0 /        0.02 /      0.00 /     0.60
 Peroxisomal            0.0 /      0.0 /        2.39 /      0.33 /     7.74
 Lysosomal              0.0 /      0.0 /        0.00 /      0.00 /     0.21
 Golgi                  0.0 /      0.0 /        0.00 /      1.09 /     0.00
 Vacuolar               0.0 /      0.0 /        0.00 /      0.08 /     0.12

Seq name: ATR1NdWsB, Length=323
Significant similarity by DBSCAN-P - NONE
Predicted by Neural Nets - Extracellular (Secreted) with score    0.8
Integral Prediction of protein location: Membrane bound Mitochondrial with score    7.1
Location weights:     LocDB / PotLocDB / Neural Nets / Pentamers / Integral
 Nuclear                0.0 /      0.0 /        0.00 /      0.00 /     0.07
 Plasma membrane        0.0 /      0.0 /        0.38 /      0.07 /     0.52
 Extracellular          0.0 /      0.0 /        0.82 /      0.21 /     0.76
 Cytoplasmic            0.0 /      0.0 /        0.06 /      0.00 /     0.00
 Mitochondrial          0.0 /      0.0 /        0.72 /      1.34 /     7.10
 Endoplasm. retic.      0.0 /      0.0 /        0.61 /      0.00 /     0.07
 Peroxisomal            0.0 /      0.0 /        0.04 /      0.00 /     0.00
 Lysosomal              0.0 /      0.0 /        0.37 /      0.00 /     0.00
 Golgi                  0.0 /      0.0 /        0.00 /      1.86 /     1.46
 Vacuolar               0.0 /      0.0 /        0.00 /      0.03 /     0.02

Seq name: ATR13, Length=187
Significant similarity by DBSCAN-P - NONE
Predicted by Neural Nets - Extracellular (Secreted) with score    1.1
******** Potential Signal_Anchor 21-55 is found
Integral Prediction of protein location: Golgi  with score    5.1
Location weights:     LocDB / PotLocDB / Neural Nets / Pentamers / Integral
 Nuclear                0.0 /      0.0 /        0.21 /      0.00 /     0.00
 Plasma membrane        0.0 /      0.0 /        0.10 /      0.02 /     0.33
 Extracellular          0.0 /      0.0 /        1.13 /      0.09 /     0.65
 Cytoplasmic            0.0 /      0.0 /        0.33 /      0.00 /     0.00
 Mitochondrial          0.0 /      0.0 /        1.07 /      0.77 /     3.88
 Endoplasm. retic.      0.0 /      0.0 /        0.05 /      0.00 /     0.00
 Peroxisomal            0.0 /      0.0 /        0.06 /      0.11 /     0.00
 Lysosomal              0.0 /      0.0 /        0.00 /      0.00 /     0.00
 Golgi                  0.0 /      0.0 /        0.06 /      2.46 /     5.15
 Vacuolar               0.0 /      0.0 /        0.00 /      0.03 /     0.00

Seq name: Avr3b, Length=227
Significant similarity by DBSCAN-P - NONE
Predicted by Neural Nets - Cytoplasmic with score    1.6
Integral Prediction of protein location: Mitochondrial with score    2.8
Location weights:     LocDB / PotLocDB / Neural Nets / Pentamers / Integral
 Nuclear                0.0 /      0.0 /        0.19 /      0.00 /     0.34
 Plasma membrane        0.0 /      0.0 /        0.06 /      0.43 /     1.10
 Extracellular          0.0 /      0.0 /        0.71 /      0.68 /     1.78
 Cytoplasmic            0.0 /      0.0 /        1.64 /      0.00 /     2.50
 Mitochondrial          0.0 /      0.0 /        0.70 /      0.77 /     2.79
 Endoplasm. retic.      0.0 /      0.0 /        0.13 /      0.39 /     0.22
 Peroxisomal            0.0 /      0.0 /        0.26 /      0.00 /     0.39
 Lysosomal              0.0 /      0.0 /        0.23 /      0.10 /     0.11
 Golgi                  0.0 /      0.0 /        0.01 /      0.69 /     0.31
 Vacuolar               0.0 /      0.0 /        0.00 /      0.02 /     0.45

Seq name: PITG_03192, Length=144
Significant similarity by DBSCAN-P - NONE
Predicted by Neural Nets - Extracellular (Secreted) with score    2.6
Integral Prediction of protein location: Extracellular (Secreted) with score    4.2
Location weights:     LocDB / PotLocDB / Neural Nets / Pentamers / Integral
 Nuclear                0.0 /      0.0 /        0.00 /      0.00 /     0.50
 Plasma membrane        0.0 /      0.0 /        0.12 /      0.00 /     2.38
 Extracellular          0.0 /      0.0 /        2.63 /      0.00 /     4.25
 Cytoplasmic            0.0 /      0.0 /        0.09 /      0.00 /     0.45
 Mitochondrial          0.0 /      0.0 /        0.04 /      2.04 /     2.02
 Endoplasm. retic.      0.0 /      0.0 /        0.05 /      0.00 /     0.04
 Peroxisomal            0.0 /      0.0 /        0.00 /      0.40 /     0.00
 Lysosomal              0.0 /      0.0 /        0.00 /      0.00 /     0.00
 Golgi                  0.0 /      0.0 /        0.04 /      1.71 /     0.37
 Vacuolar               0.0 /      0.0 /        0.02 /      0.00 /     0.00

Seq name: Avr1/PITG_16663, Length=208
Significant similarity by DBSCAN-P - NONE
Predicted by Neural Nets - Extracellular (Secreted) with score    2.5
Integral Prediction of protein location: Extracellular (Secreted) with score    8.7
Location weights:     LocDB / PotLocDB / Neural Nets / Pentamers / Integral
 Nuclear                0.0 /      0.0 /        0.05 /      0.00 /     0.34
 Plasma membrane        0.0 /      0.0 /        0.03 /      0.03 /     0.18
 Extracellular          0.0 /      0.0 /        2.47 /      0.99 /     8.68
 Cytoplasmic            0.0 /      0.0 /        0.15 /      0.00 /     0.35
 Mitochondrial          0.0 /      0.0 /        0.11 /      0.35 /     0.45
 Endoplasm. retic.      0.0 /      0.0 /        0.04 /      0.00 /     0.00
 Peroxisomal            0.0 /      0.0 /        0.01 /      0.89 /     0.00
 Lysosomal              0.0 /      0.0 /        0.13 /      0.00 /     0.00
 Golgi                  0.0 /      0.0 /        0.00 /      1.53 /     0.00
 Vacuolar               0.0 /      0.0 /        0.00 /      0.00 /     0.00

Seq name: Pslsc1, Length=210
Significant similarity in Potential Location DB - Mitochondrial 
Database sequence: AC=Q5PQ71 Location:Mitochondrial  DE  Isochorismatase domain-co
Score=88, Sequence length=206, Alignment length=183
Predicted by Neural Nets - Mitochondrial with score    2.2
Integral Prediction of protein location: Mitochondrial with score    9.9
Location weights:     LocDB / PotLocDB / Neural Nets / Pentamers / Integral
 Nuclear                0.0 /      0.0 /        0.14 /      0.00 /     0.00
 Plasma membrane        0.0 /      0.0 /        0.04 /      0.37 /     0.05
 Extracellular          0.0 /      0.0 /        0.11 /      0.40 /     0.00
 Cytoplasmic            0.0 /      0.0 /        0.37 /      0.00 /     0.02
 Mitochondrial          0.0 /      5.0 /        2.15 /      1.62 /     9.93
 Endoplasm. retic.      0.0 /      0.0 /        0.01 /      0.27 /     0.00
 Peroxisomal            0.0 /      0.0 /        0.07 /      0.00 /     0.00
 Lysosomal              0.0 /      0.0 /        0.05 /      0.05 /     0.00
 Golgi                  0.0 /      0.0 /        0.06 /      0.37 /     0.00
 Vacuolar               0.0 /      0.0 /        0.00 /      0.15 /     0.00

Seq name: ATR39-1, Length=185
Significant similarity by DBSCAN-P - NONE
Predicted by Neural Nets - Mitochondrial with score    0.8
Integral Prediction of protein location: Mitochondrial with score    4.4
Location weights:     LocDB / PotLocDB / Neural Nets / Pentamers / Integral
 Nuclear                0.0 /      0.0 /        0.34 /      0.00 /     0.22
 Plasma membrane        0.0 /      0.0 /        0.07 /      0.17 /     1.66
 Extracellular          0.0 /      0.0 /        0.84 /      0.24 /     1.55
 Cytoplasmic            0.0 /      0.0 /        0.71 /      0.00 /     1.08
 Mitochondrial          0.0 /      0.0 /        0.85 /      0.97 /     4.36
 Endoplasm. retic.      0.0 /      0.0 /        0.01 /      0.06 /     0.07
 Peroxisomal            0.0 /      0.0 /        0.10 /      0.00 /     0.06
 Lysosomal              0.0 /      0.0 /        0.02 /      0.00 /     0.00
 Golgi                  0.0 /      0.0 /        0.06 /      1.60 /     0.64
 Vacuolar               0.0 /      0.0 /        0.00 /      0.16 /     0.35

Seq name: Avh18a1, Length=106
Significant similarity by DBSCAN-P - NONE
Predicted by Neural Nets - Extracellular (Secreted) with score    2.8
Integral Prediction of protein location: Extracellular (Secreted) with score    9.8
Location weights:     LocDB / PotLocDB / Neural Nets / Pentamers / Integral
 Nuclear                0.0 /      0.0 /        0.00 /      0.00 /     0.03
 Plasma membrane        0.0 /      0.0 /        0.03 /      0.25 /     0.05
 Extracellular          0.0 /      0.0 /        2.81 /      3.60 /     9.80
 Cytoplasmic            0.0 /      0.0 /        0.00 /      0.00 /     0.03
 Mitochondrial          0.0 /      0.0 /        0.07 /      0.03 /     0.08
 Endoplasm. retic.      0.0 /      0.0 /        0.00 /      0.00 /     0.00
 Peroxisomal            0.0 /      0.0 /        0.03 /      0.00 /     0.00
 Lysosomal              0.0 /      0.0 /        0.01 /      0.03 /     0.01
 Golgi                  0.0 /      0.0 /        0.02 /      0.17 /     0.00
 Vacuolar               0.0 /      0.0 /        0.02 /      0.00 /     0.00

Seq name: Avr1a, Length=121
Significant similarity by DBSCAN-P - NONE
Predicted by Neural Nets - Extracellular (Secreted) with score    2.1
Integral Prediction of protein location: Extracellular (Secreted) with score    6.5
Location weights:     LocDB / PotLocDB / Neural Nets / Pentamers / Integral
 Nuclear                0.0 /      0.0 /        0.00 /      0.00 /     0.53
 Plasma membrane        0.0 /      0.0 /        0.13 /      0.27 /     1.69
 Extracellular          0.0 /      0.0 /        2.11 /      0.48 /     6.50
 Cytoplasmic            0.0 /      0.0 /        0.14 /      0.00 /     1.24
 Mitochondrial          0.0 /      0.0 /        0.00 /      1.06 /     0.01
 Endoplasm. retic.      0.0 /      0.0 /        0.43 /      0.00 /     0.00
 Peroxisomal            0.0 /      0.0 /        0.19 /      0.00 /     0.00
 Lysosomal              0.0 /      0.0 /        0.00 /      0.00 /     0.00
 Golgi                  0.0 /      0.0 /        0.00 /      1.45 /     0.02
 Vacuolar               0.0 /      0.0 /        0.00 /      0.34 /     0.00

Seq name: Avr3a, Length=111
Significant similarity by DBSCAN-P - NONE
Predicted by Neural Nets - Mitochondrial with score    2.0
Integral Prediction of protein location: Mitochondrial with score    4.9
Location weights:     LocDB / PotLocDB / Neural Nets / Pentamers / Integral
 Nuclear                0.0 /      0.0 /        0.13 /      0.00 /     0.00
 Plasma membrane        0.0 /      0.0 /        0.00 /      0.00 /     0.00
 Extracellular          0.0 /      0.0 /        0.67 /      0.19 /     0.37
 Cytoplasmic            0.0 /      0.0 /        0.11 /      0.04 /     0.00
 Mitochondrial          0.0 /      0.0 /        1.98 /      0.90 /     4.89
 Endoplasm. retic.      0.0 /      0.0 /        0.00 /      0.00 /     0.00
 Peroxisomal            0.0 /      0.0 /        0.03 /      0.00 /     0.00
 Lysosomal              0.0 /      0.0 /        0.00 /      0.00 /     0.04
 Golgi                  0.0 /      0.0 /        0.08 /      2.55 /     4.69
 Vacuolar               0.0 /      0.0 /        0.00 /      0.11 /     0.00

Seq name: ATR1NdWsB, Length=324
Significant similarity by DBSCAN-P - NONE
Predicted by Neural Nets - Endoplasmic reticulum with score    1.2
Integral Prediction of protein location: Membrane bound Mitochondrial with score    7.3
Location weights:     LocDB / PotLocDB / Neural Nets / Pentamers / Integral
 Nuclear                0.0 /      0.0 /        0.00 /      0.00 /     0.12
 Plasma membrane        0.0 /      0.0 /        0.26 /      0.11 /     0.62
 Extracellular          0.0 /      0.0 /        0.73 /      0.24 /     0.97
 Cytoplasmic            0.0 /      0.0 /        0.01 /      0.00 /     0.26
 Mitochondrial          0.0 /      0.0 /        0.61 /      1.41 /     7.30
 Endoplasm. retic.      0.0 /      0.0 /        1.16 /      0.00 /     0.17
 Peroxisomal            0.0 /      0.0 /        0.03 /      0.00 /     0.00
 Lysosomal              0.0 /      0.0 /        0.20 /      0.00 /     0.09
 Golgi                  0.0 /      0.0 /        0.00 /      1.67 /     0.42
 Vacuolar               0.0 /      0.0 /        0.00 /      0.06 /     0.05

Seq name: PiAvr2, Length=116
Significant similarity by DBSCAN-P - NONE
Predicted by Neural Nets - Mitochondrial with score    1.3
Integral Prediction of protein location: Peroxisomal with score    5.4
Location weights:     LocDB / PotLocDB / Neural Nets / Pentamers / Integral
 Nuclear                0.0 /      0.0 /        0.22 /      0.00 /     1.42
 Plasma membrane        0.0 /      0.0 /        0.15 /      0.00 /     0.32
 Extracellular          0.0 /      0.0 /        0.81 /      0.29 /     0.39
 Cytoplasmic            0.0 /      0.0 /        0.21 /      0.22 /     0.52
 Mitochondrial          0.0 /      0.0 /        1.27 /      0.15 /     1.92
 Endoplasm. retic.      0.0 /      0.0 /        0.29 /      0.00 /     0.00
 Peroxisomal            0.0 /      0.0 /        0.05 /      2.34 /     5.42
 Lysosomal              0.0 /      0.0 /        0.00 /      0.02 /     0.01
 Golgi                  0.0 /      0.0 /        0.00 /      0.34 /     0.00
 Vacuolar               0.0 /      0.0 /        0.00 /      0.00 /     0.00

Seq name: PiAvr3b, Length=148
Significant similarity by DBSCAN-P - NONE
Predicted by Neural Nets - Extracellular (Secreted) with score    2.0
Integral Prediction of protein location: Mitochondrial with score    8.5
Location weights:     LocDB / PotLocDB / Neural Nets / Pentamers / Integral
 Nuclear                0.0 /      0.0 /        0.00 /      0.00 /     0.17
 Plasma membrane        0.0 /      0.0 /        0.06 /      0.00 /     0.00
 Extracellular          0.0 /      0.0 /        1.99 /      0.16 /     1.05
 Cytoplasmic            0.0 /      0.0 /        0.10 /      0.00 /     0.00
 Mitochondrial          0.0 /      0.0 /        0.78 /      2.62 /     8.49
 Endoplasm. retic.      0.0 /      0.0 /        0.00 /      0.00 /     0.03
 Peroxisomal            0.0 /      0.0 /        0.01 /      0.66 /     0.20
 Lysosomal              0.0 /      0.0 /        0.00 /      0.00 /     0.05
 Golgi                  0.0 /      0.0 /        0.07 /      0.83 /     0.00
 Vacuolar               0.0 /      0.0 /        0.00 /      0.00 /     0.00

Seq name: PiAvr4, Length=287
Significant similarity by DBSCAN-P - NONE
Predicted by Neural Nets - Extracellular (Secreted) with score    1.5
Integral Prediction of protein location: Extracellular (Secreted) with score    5.3
Location weights:     LocDB / PotLocDB / Neural Nets / Pentamers / Integral
 Nuclear                0.0 /      0.0 /        0.00 /      0.00 /     0.05
 Plasma membrane        0.0 /      0.0 /        0.02 /      0.21 /     0.82
 Extracellular          0.0 /      0.0 /        1.55 /      0.22 /     5.31
 Cytoplasmic            0.0 /      0.0 /        0.00 /      0.18 /     0.66
 Mitochondrial          0.0 /      0.0 /        0.22 /      0.54 /     1.03
 Endoplasm. retic.      0.0 /      0.0 /        1.16 /      0.05 /     0.70
 Peroxisomal            0.0 /      0.0 /        0.00 /      0.08 /     0.53
 Lysosomal              0.0 /      0.0 /        0.06 /      0.04 /     0.42
 Golgi                  0.0 /      0.0 /        0.00 /      1.53 /     0.07
 Vacuolar               0.0 /      0.0 /        0.00 /      0.24 /     0.41

Seq name: PiAvrVnt1, Length=153
Significant similarity by DBSCAN-P - NONE
Predicted by Neural Nets - Extracellular (Secreted) with score    1.5
Integral Prediction of protein location: Mitochondrial with score    4.9
Location weights:     LocDB / PotLocDB / Neural Nets / Pentamers / Integral
 Nuclear                0.0 /      0.0 /        0.00 /      0.00 /     0.00
 Plasma membrane        0.0 /      0.0 /        0.05 /      0.21 /     0.00
 Extracellular          0.0 /      0.0 /        1.54 /      0.27 /     2.55
 Cytoplasmic            0.0 /      0.0 /        0.07 /      0.03 /     0.00
 Mitochondrial          0.0 /      0.0 /        1.22 /      0.91 /     4.94
 Endoplasm. retic.      0.0 /      0.0 /        0.00 /      0.60 /     0.00
 Peroxisomal            0.0 /      0.0 /        0.00 /      0.27 /     1.85
 Lysosomal              0.0 /      0.0 /        0.00 /      0.12 /     0.06
 Golgi                  0.0 /      0.0 /        0.11 /      0.73 /     0.16
 Vacuolar               0.0 /      0.0 /        0.00 /      0.00 /     0.45

Seq name: PsAvr3b, Length=314
Significant similarity by DBSCAN-P - NONE
Predicted by Neural Nets - Mitochondrial with score    1.5
Integral Prediction of protein location: Membrane bound Mitochondrial with score    3.8
Location weights:     LocDB / PotLocDB / Neural Nets / Pentamers / Integral
 Nuclear                0.0 /      0.0 /        0.08 /      0.00 /     0.18
 Plasma membrane        0.0 /      0.0 /        0.09 /      0.39 /     0.71
 Extracellular          0.0 /      0.0 /        0.29 /      0.68 /     1.22
 Cytoplasmic            0.0 /      0.0 /        0.26 /      0.00 /     0.89
 Mitochondrial          0.0 /      0.0 /        1.55 /      0.56 /     3.80
 Endoplasm. retic.      0.0 /      0.0 /        0.11 /      0.45 /     0.12
 Peroxisomal            0.0 /      0.0 /        0.60 /      0.03 /     2.23
 Lysosomal              0.0 /      0.0 /        0.00 /      0.04 /     0.17
 Golgi                  0.0 /      0.0 /        0.02 /      0.95 /     0.13
 Vacuolar               0.0 /      0.0 /        0.00 /      0.05 /     0.55

Seq name: PsAvr3c, Length=220
Significant similarity by DBSCAN-P - NONE
Predicted by Neural Nets - Extracellular (Secreted) with score    1.2
******** Transmembrane segments are found: .-171:185+.
Integral Prediction of protein location: Membrane bound Extracellular (Secreted) with score    3.5
Location weights:     LocDB / PotLocDB / Neural Nets / Pentamers / Integral
 Nuclear                0.0 /      0.0 /        0.15 /      0.00 /     0.52
 Plasma membrane        0.0 /      0.0 /        0.14 /      0.43 /     0.91
 Extracellular          0.0 /      0.0 /        1.24 /      1.33 /     3.47
 Cytoplasmic            0.0 /      0.0 /        0.22 /      0.00 /     0.68
 Mitochondrial          0.0 /      0.0 /        1.11 /      0.43 /     3.36
 Endoplasm. retic.      0.0 /      0.0 /        0.03 /      0.11 /     0.07
 Peroxisomal            0.0 /      0.0 /        0.05 /      0.01 /     0.24
 Lysosomal              0.0 /      0.0 /        0.02 /      0.00 /     0.16
 Golgi                  0.0 /      0.0 /        0.05 /      0.78 /     0.45
 Vacuolar               0.0 /      0.0 /        0.00 /      0.16 /     0.13

Seq name: PsAvr4/6, Length=123
Significant similarity by DBSCAN-P - NONE
Predicted by Neural Nets - Extracellular (Secreted) with score    2.3
Integral Prediction of protein location: Extracellular (Secreted) with score    6.5
Location weights:     LocDB / PotLocDB / Neural Nets / Pentamers / Integral
 Nuclear                0.0 /      0.0 /        0.00 /      0.00 /     0.33
 Plasma membrane        0.0 /      0.0 /        0.18 /      0.24 /     1.18
 Extracellular          0.0 /      0.0 /        2.26 /      0.48 /     6.54
 Cytoplasmic            0.0 /      0.0 /        0.18 /      0.08 /     0.83
 Mitochondrial          0.0 /      0.0 /        0.23 /      0.56 /     0.76
 Endoplasm. retic.      0.0 /      0.0 /        0.06 /      0.01 /     0.00
 Peroxisomal            0.0 /      0.0 /        0.00 /      0.00 /     0.00
 Lysosomal              0.0 /      0.0 /        0.00 /      0.05 /     0.00
 Golgi                  0.0 /      0.0 /        0.08 /      1.65 /     0.25
 Vacuolar               0.0 /      0.0 /        0.00 /      0.10 /     0.12
