# Supplementary material for: Evaluation of Secretion Prediction Highlights Differing Approaches Needed for Oomycete and Fungal Effectors
Source: Front Plant Sci. 2015 Dec 23;6:1168. doi: 10.3389/fpls.2015.01168 (PMC4688413; doi:10.3389/fpls.2015.01168)
Supplement: Supplementary file 6 [file DataSheet5.ZIP › Oomycete_Effector_Secretion_Results/Oomycete_Effectors_Signalp20.output]

# SignalP-NN euk predictions	# SignalP-HMM euk predictions
# name Cmax pos ? Ymax pos ? Smax pos ? Smean ?	# name ! Cmax pos ? Sprob ?
INF1 0.671 21 Y 0.712 21 Y 0.976 12 Y 0.891 Y	INF1 S 0.706 21 Y 1.000 Y
ATR13 0.259 61 N 0.361 20 Y 0.952 3 Y 0.759 Y	ATR13 S 0.577 25 Y 0.974 Y
AVR3a 0.515 22 Y 0.554 22 Y 0.940 5 Y 0.716 Y	AVR3a S 0.647 22 Y 0.996 Y
AVR1B-1 0.734 22 Y 0.747 22 Y 0.982 9 Y 0.836 Y	AVR1B-1 S 0.659 22 Y 0.997 Y
ATR1NdWsB 0.469 16 Y 0.567 16 Y 0.960 9 Y 0.923 Y	ATR1 S 0.288 22 N 0.991 Y
GIP1 0.722 22 Y 0.633 22 Y 0.937 1 Y 0.700 Y	GIP1 S 0.968 22 Y 1.000 Y
GIP2 0.428 20 Y 0.470 20 Y 0.765 12 N 0.602 Y	GIP2 S 0.517 22 Y 0.998 Y
EPI1 0.938 17 Y 0.806 17 Y 0.949 1 Y 0.877 Y	EPI1 S 0.974 17 Y 1.000 Y
EPI2 0.599 19 Y 0.672 19 Y 0.986 9 Y 0.913 Y	EPI10 S 0.937 19 Y 0.999 Y
PsojNIP 0.612 20 Y 0.665 20 Y 0.951 9 Y 0.843 Y	PsojNIP S 0.912 20 Y 0.998 Y
CBEL 0.820 19 Y 0.802 19 Y 0.984 8 Y 0.946 Y	CBEL S 0.462 22 N 0.998 Y
PcF 0.666 22 Y 0.706 22 Y 0.944 8 Y 0.830 Y	PcF S 0.765 22 Y 0.995 Y
NPP1 0.937 20 Y 0.857 20 Y 0.977 7 Y 0.923 Y	NPP1 S 0.973 20 Y 1.000 Y
INF2A 0.782 21 Y 0.775 21 Y 0.941 18 Y 0.857 Y	INF2A S 0.717 21 Y 0.999 Y
INF2B 0.557 21 Y 0.628 21 Y 0.902 18 Y 0.789 Y	INF2B S 0.708 21 Y 0.998 Y
Avh5 0.436 20 Y 0.590 20 Y 0.990 8 Y 0.925 Y	Avh5 S 0.820 20 Y 0.999 Y
Avh241 0.642 24 Y 0.666 24 Y 0.996 9 Y 0.894 Y	Avh241 S 0.414 19 N 1.000 Y
Avr1k 0.470 66 Y 0.408 21 Y 0.870 13 Y 0.570 Y	Avr1k S 0.374 21 N 0.855 Y
Avr1d 0.732 26 Y 0.743 26 Y 0.991 9 Y 0.858 Y	Avr1d S 0.616 26 Y 0.999 Y
EpiC1 0.627 22 Y 0.733 22 Y 0.995 8 Y 0.918 Y	EpiC1 S 0.841 22 Y 0.999 Y
EPIC2A 0.622 22 Y 0.731 22 Y 0.989 8 Y 0.915 Y	EPIC2A S 0.880 22 Y 0.999 Y
EpiC2B 0.497 22 Y 0.655 22 Y 0.989 8 Y 0.929 Y	EpiC2B S 0.822 22 Y 0.998 Y
Avrblb1 0.748 22 Y 0.767 22 Y 0.996 10 Y 0.968 Y	Avrblb1 S 0.348 22 N 1.000 Y
Avrblb2 0.544 23 Y 0.638 23 Y 0.993 9 Y 0.883 Y	Avrblb2 S 0.774 23 Y 1.000 Y
Avr2 0.671 22 Y 0.716 22 Y 0.972 6 Y 0.849 Y	Avr2 S 0.330 24 N 0.999 Y
crn1 0.163 18 N 0.306 18 N 0.807 3 N 0.625 Y	crn1 S 0.563 16 Y 0.902 Y
crn2 0.276 23 N 0.342 23 Y 0.873 13 Y 0.545 Y	crn2 S 0.307 16 N 0.977 Y
CRN8 0.101 18 N 0.248 18 N 0.874 3 Y 0.655 Y	CRN8 S 0.518 18 Y 0.935 Y
CRN15 0.199 23 N 0.291 16 N 0.858 13 Y 0.731 Y	CRN15 S 0.400 16 N 0.970 Y
CRN16 0.170 17 N 0.265 17 N 0.702 11 N 0.456 N	CRN16 S 0.322 18 N 0.718 Y
CRN63 0.164 23 N 0.300 16 N 0.853 3 Y 0.722 Y	CRN63 S 0.448 16 N 0.967 Y
CRN115 0.140 23 N 0.270 16 N 0.877 3 Y 0.749 Y	CRN115 S 0.444 16 N 0.971 Y
ATR5 0.169 17 N 0.252 17 N 0.912 1 Y 0.493 Y	ATR5 S 0.566 17 Y 0.959 Y
PexRD2 0.703 30 Y 0.681 19 Y 0.991 9 Y 0.947 Y	PexRD2 S 0.350 23 N 0.999 Y
ATR13 0.259 61 N 0.361 20 Y 0.952 3 Y 0.759 Y	ATR13 S 0.577 25 Y 0.974 Y
ATR1NdWsB 0.646 16 Y 0.671 16 Y 0.979 9 Y 0.944 Y	ATR1 S 0.329 22 N 0.995 Y
ATR13 0.259 61 N 0.361 20 Y 0.952 3 Y 0.759 Y	ATR13 S 0.577 25 Y 0.974 Y
Avr3b 0.779 18 Y 0.781 18 Y 0.985 7 Y 0.947 Y	Avr3b S 0.576 18 Y 1.000 Y
PITG_03192 0.977 25 Y 0.898 25 Y 0.993 11 Y 0.918 Y	PITG_03192 S 0.692 25 Y 0.999 Y
Avr1_PITG_16663 0.719 25 Y 0.748 25 Y 0.995 10 Y 0.875 Y	Avr1_PITG_16663 S 0.330 25 N 0.999 Y
Pslsc1 0.268 44 N 0.148 63 N 0.744 11 N 0.219 N	Pslsc1 Q 0.120 27 N 0.298 N
ATR39-1 0.399 23 Y 0.498 23 Y 0.934 1 Y 0.726 Y	ATR39-1 S 0.541 23 Y 0.999 Y
Avh18a1 0.584 41 Y 0.599 21 Y 0.992 8 Y 0.894 Y	Avh18a1 S 0.773 21 Y 0.999 Y
Avr1a 0.340 26 Y 0.483 26 Y 0.963 3 Y 0.813 Y	Avr1a S 0.231 26 N 0.999 Y
Avr3a 0.428 21 Y 0.588 21 Y 0.986 9 Y 0.910 Y	Avr3a S 0.584 21 Y 0.998 Y
ATR1NdWsB 0.646 16 Y 0.671 16 Y 0.979 9 Y 0.944 Y	HaATR1 S 0.329 22 N 0.995 Y
PiAvr2 0.775 21 Y 0.713 21 Y 0.961 8 Y 0.775 Y	PiAvr2 S 0.549 21 Y 0.985 Y
PiAvr3b 0.716 23 Y 0.743 23 Y 0.987 8 Y 0.844 Y	PiAvr3b S 0.686 23 Y 0.999 Y
PiAvr4 0.749 25 Y 0.725 25 Y 0.993 9 Y 0.836 Y	PiAvr4 S 0.594 22 Y 0.999 Y
PiAvrVnt1 0.622 24 Y 0.692 24 Y 0.997 12 Y 0.930 Y	PiAvrVnt1 S 0.773 24 Y 1.000 Y
PsAvr3b 0.779 18 Y 0.780 18 Y 0.985 7 Y 0.947 Y	PsAvr3b S 0.572 18 Y 1.000 Y
PsAvr3c 0.727 21 Y 0.727 21 Y 0.985 8 Y 0.889 Y	PsAvr3c S 0.866 21 Y 1.000 Y
PsAvr4_6 0.792 26 Y 0.796 26 Y 0.996 10 Y 0.924 Y	PsAvr4_6 S 0.699 26 Y 0.998 Y
