# Supplementary material for: Evaluation of Secretion Prediction Highlights Differing Approaches Needed for Oomycete and Fungal Effectors
Source: Front Plant Sci. 2015 Dec 23;6:1168. doi: 10.3389/fpls.2015.01168 (PMC4688413; doi:10.3389/fpls.2015.01168)
Supplement: Supplementary file 6 [file DataSheet5.ZIP › Oomycete_Effector_Secretion_Results/Oomycete_Effectors_Signalp30.output]

# SignalP-NN euk predictions	# SignalP-HMM euk predictions
# name Cmax pos ? Ymax pos ? Smax pos ? Smean ? D ?	# name ! Cmax pos ? Sprob ?
INF1 0.620 21 Y 0.662 21 Y 0.986 13 Y 0.905 Y 0.783 Y	INF1 S 0.791 21 Y 1.000 Y
ATR13 0.361 20 Y 0.475 20 Y 0.957 13 Y 0.783 Y 0.629 Y	ATR13 S 0.530 25 Y 0.978 Y
AVR3a 0.389 22 Y 0.470 22 Y 0.954 5 Y 0.711 Y 0.590 Y	AVR3a S 0.664 22 Y 0.995 Y
AVR1B_1 0.856 22 Y 0.801 22 Y 0.973 6 Y 0.832 Y 0.817 Y	AVR1B_1 S 0.742 22 Y 0.998 Y
ATR1NdWsB 0.359 16 Y 0.508 16 Y 0.970 6 Y 0.909 Y 0.709 Y	ATR1 S 0.275 22 N 0.988 Y
GIP1 0.872 22 Y 0.733 22 Y 0.966 6 Y 0.763 Y 0.748 Y	GIP1 S 0.973 22 Y 1.000 Y
GIP2 0.530 20 Y 0.587 20 Y 0.944 6 Y 0.742 Y 0.665 Y	GIP2 S 0.543 22 Y 0.998 Y
EPI1 0.867 17 Y 0.826 17 Y 0.975 1 Y 0.891 Y 0.858 Y	EPI1 S 0.985 17 Y 1.000 Y
EPI2 0.879 19 Y 0.850 19 Y 0.988 13 Y 0.937 Y 0.894 Y	EPI10 S 0.974 19 Y 1.000 Y
PsojNIP 0.852 20 Y 0.809 20 Y 0.949 2 Y 0.862 Y 0.836 Y	PsojNIP S 0.979 20 Y 0.998 Y
CBEL 0.732 19 Y 0.766 19 Y 0.991 13 Y 0.963 Y 0.865 Y	CBEL S 0.574 22 Y 0.998 Y
PcF 0.695 22 Y 0.741 22 Y 0.962 12 Y 0.880 Y 0.810 Y	PcF S 0.817 22 Y 0.996 Y
NPP1 0.956 20 Y 0.877 20 Y 0.981 3 Y 0.919 Y 0.898 Y	NPP1 S 0.987 20 Y 1.000 Y
INF2A 0.744 21 Y 0.766 21 Y 0.967 7 Y 0.873 Y 0.819 Y	INF2A S 0.787 21 Y 0.999 Y
INF2B 0.530 21 Y 0.626 21 Y 0.940 7 Y 0.805 Y 0.715 Y	INF2B S 0.764 21 Y 0.998 Y
Avh5 0.678 20 Y 0.752 20 Y 0.980 13 Y 0.935 Y 0.843 Y	Avh5 S 0.836 20 Y 0.999 Y
Avh241 0.520 17 Y 0.624 24 Y 0.994 13 Y 0.887 Y 0.756 Y	Avh241 S 0.492 19 N 1.000 Y
Avr1k 0.232 19 N 0.366 19 Y 0.957 12 Y 0.658 Y 0.512 Y	Avr1k S 0.473 21 N 0.818 Y
Avr1d 0.628 26 Y 0.699 26 Y 0.985 5 Y 0.871 Y 0.785 Y	Avr1d S 0.495 26 N 0.998 Y
EpiC1 0.432 22 Y 0.609 22 Y 0.990 3 Y 0.924 Y 0.766 Y	EpiC1 S 0.862 22 Y 1.000 Y
EPIC2A 0.374 22 Y 0.563 22 Y 0.990 14 Y 0.919 Y 0.741 Y	EPIC2A S 0.900 22 Y 0.998 Y
EpiC2B 0.293 22 N 0.500 22 Y 0.991 14 Y 0.929 Y 0.715 Y	EpiC2B S 0.799 22 Y 0.998 Y
Avrblb1 0.481 22 Y 0.624 25 Y 0.998 14 Y 0.920 Y 0.772 Y	Avrblb1 S 0.348 22 N 1.000 Y
Avrblb2 0.687 23 Y 0.740 23 Y 0.980 14 Y 0.880 Y 0.810 Y	Avrblb2 S 0.785 23 Y 1.000 Y
Avr2 0.408 22 Y 0.565 22 Y 0.990 2 Y 0.870 Y 0.718 Y	Avr2 S 0.489 22 N 0.999 Y
crn1 0.256 18 N 0.332 18 Y 0.862 5 N 0.501 Y 0.417 N	crn1 S 0.656 16 Y 0.929 Y
crn2 0.474 23 Y 0.383 23 Y 0.868 13 N 0.493 Y 0.438 Y	crn2 S 0.376 16 N 0.982 Y
CRN8 0.137 14 N 0.287 14 N 0.878 5 Y 0.640 Y 0.464 Y	CRN8 S 0.468 18 N 0.945 Y
CRN15 0.339 23 Y 0.319 23 N 0.854 13 N 0.482 Y 0.400 N	CRN15 S 0.484 16 N 0.977 Y
CRN16 0.153 17 N 0.184 17 N 0.517 1 N 0.267 N 0.226 N	CRN16 S 0.390 18 N 0.684 Y
CRN63 0.162 16 N 0.303 16 N 0.840 3 N 0.614 Y 0.458 Y	CRN63 S 0.531 16 Y 0.976 Y
CRN115 0.166 18 N 0.290 18 N 0.849 13 N 0.579 Y 0.435 Y	CRN115 S 0.521 16 Y 0.978 Y
ATR5 0.265 22 N 0.264 17 N 0.843 1 N 0.418 N 0.341 N	ATR5 S 0.682 17 Y 0.965 Y
PexRD2 0.762 30 Y 0.726 19 Y 0.985 14 Y 0.952 Y 0.839 Y	PexRD2 S 0.315 23 N 0.999 Y
ATR13 0.361 20 Y 0.475 20 Y 0.958 13 Y 0.785 Y 0.630 Y	ATR13 S 0.530 25 Y 0.978 Y
ATR1NdWsB 0.483 16 Y 0.588 16 Y 0.968 6 Y 0.927 Y 0.758 Y	ATR1 S 0.318 22 N 0.994 Y
ATR13 0.361 20 Y 0.475 20 Y 0.957 13 Y 0.783 Y 0.629 Y	ATR13 S 0.530 25 Y 0.978 Y
Avr3b 0.507 18 Y 0.651 18 Y 0.970 1 Y 0.925 Y 0.788 Y	Avr3b S 0.671 18 Y 1.000 Y
PITG_03192 0.890 25 Y 0.871 25 Y 0.995 13 Y 0.923 Y 0.897 Y	PITG_03192 S 0.798 25 Y 0.999 Y
Avr1_PITG_16663 0.809 25 Y 0.813 25 Y 0.992 13 Y 0.897 Y 0.855 Y	Avr1_PITG_16663 S 0.533 25 Y 1.000 Y
Pslsc1 0.070 44 N 0.124 22 N 0.815 12 N 0.450 N 0.287 N	Pslsc1 Q 0.011 35 N 0.037 N
ATR39_1 0.436 23 Y 0.522 23 Y 0.941 13 Y 0.706 Y 0.614 Y	ATR39_1 S 0.518 21 Y 0.999 Y
Avh18a1 0.399 21 Y 0.564 21 Y 0.964 2 Y 0.885 Y 0.725 Y	Avh18a1 S 0.856 21 Y 0.999 Y
Avr1a 0.204 24 N 0.385 24 Y 0.970 5 Y 0.850 Y 0.618 Y	Avr1a S 0.443 26 N 0.999 Y
Avr3a 0.493 21 Y 0.628 21 Y 0.982 5 Y 0.894 Y 0.761 Y	Avr3a S 0.614 21 Y 0.999 Y
ATR1NdWsB 0.483 16 Y 0.588 16 Y 0.968 6 Y 0.928 Y 0.758 Y	HaATR1 S 0.318 22 N 0.994 Y
PiAvr2 0.596 21 Y 0.634 21 Y 0.953 8 Y 0.793 Y 0.714 Y	PiAvr2 S 0.728 21 Y 0.993 Y
PiAvr3b 0.573 23 Y 0.663 23 Y 0.994 13 Y 0.857 Y 0.760 Y	PiAvr3b S 0.678 23 Y 0.999 Y
PiAvr4 0.776 25 Y 0.758 25 Y 0.983 14 Y 0.850 Y 0.804 Y	PiAvr4 S 0.715 22 Y 0.999 Y
PiAvrVnt1 0.689 24 Y 0.735 24 Y 0.997 13 Y 0.933 Y 0.834 Y	PiAvrVnt1 S 0.843 24 Y 1.000 Y
PsAvr3b 0.507 18 Y 0.651 18 Y 0.977 1 Y 0.933 Y 0.792 Y	PsAvr3b S 0.670 18 Y 1.000 Y
PsAvr3c 0.780 21 Y 0.788 21 Y 0.964 13 Y 0.878 Y 0.833 Y	PsAvr3c S 0.934 21 Y 1.000 Y
PsAvr4_6 0.875 26 Y 0.886 26 Y 0.994 6 Y 0.947 Y 0.916 Y	PsAvr4_6 S 0.697 26 Y 0.998 Y
