# Supplementary material for: Evaluation of Secretion Prediction Highlights Differing Approaches Needed for Oomycete and Fungal Effectors
Source: Front Plant Sci. 2015 Dec 23;6:1168. doi: 10.3389/fpls.2015.01168 (PMC4688413; doi:10.3389/fpls.2015.01168)
Supplement: Supplementary file 6 [file DataSheet5.ZIP › Oomycete_Effector_Secretion_Results/Oomycete_Effectors_Signalp41.output]

# SignalP-4.1 euk predictions
# name                     Cmax  pos  Ymax  pos  Smax  pos  Smean   D     ?  Dmaxcut    Networks-used
INF1                       0.718  21  0.791  21  0.944   4  0.871   0.834 Y  0.450      SignalP-noTM
ATR13                      0.374  20  0.485  20  0.709  14  0.623   0.559 Y  0.450      SignalP-noTM
AVR3a                      0.372  22  0.475  22  0.796   5  0.598   0.541 Y  0.450      SignalP-noTM
AVR1B_1                    0.687  22  0.766  22  0.962  11  0.849   0.811 Y  0.450      SignalP-noTM
ATR1NdWsB                  0.199  16  0.392  16  0.885  11  0.807   0.616 Y  0.450      SignalP-noTM
GIP1                       0.805  22  0.727  22  0.831   2  0.649   0.685 Y  0.450      SignalP-noTM
GIP2                       0.335  20  0.425  20  0.719  15  0.518   0.475 Y  0.450      SignalP-noTM
EPI1                       0.696  17  0.783  17  0.931  11  0.881   0.836 Y  0.450      SignalP-noTM
EPI2                       0.708  19  0.791  19  0.925   4  0.876   0.837 Y  0.450      SignalP-noTM
PsojNIP                    0.698  20  0.741  20  0.841  19  0.784   0.764 Y  0.450      SignalP-noTM
CBEL                       0.556  19  0.719  19  0.954  13  0.929   0.833 Y  0.450      SignalP-noTM
PcF                        0.667  22  0.735  22  0.880  13  0.807   0.774 Y  0.450      SignalP-noTM
NPP1                       0.810  20  0.868  20  0.967   2  0.924   0.898 Y  0.450      SignalP-noTM
INF2A                      0.647  21  0.751  21  0.937   4  0.874   0.818 Y  0.450      SignalP-noTM
INF2B                      0.349  21  0.536  21  0.903  12  0.825   0.692 Y  0.450      SignalP-noTM
Avh5                       0.621  20  0.750  20  0.961  10  0.908   0.835 Y  0.450      SignalP-noTM
Avh241                     0.557  24  0.701  17  0.985  12  0.960   0.841 Y  0.450      SignalP-noTM
Avr1k                      0.199  21  0.320  21  0.652   4  0.501   0.418 N  0.450      SignalP-noTM
Avr1d                      0.651  26  0.744  26  0.976  12  0.859   0.806 Y  0.450      SignalP-noTM
EpiC1                      0.327  22  0.548  22  0.977  11  0.918   0.748 Y  0.450      SignalP-noTM
EPIC2A                     0.269  22  0.492  22  0.956   3  0.900   0.713 Y  0.450      SignalP-noTM
EpiC2B                     0.269  22  0.495  22  0.956   5  0.908   0.718 Y  0.450      SignalP-noTM
Avrblb1                    0.607  25  0.733  25  0.987  13  0.893   0.819 Y  0.450      SignalP-noTM
Avrblb2                    0.584  23  0.705  23  0.930  15  0.852   0.784 Y  0.450      SignalP-noTM
Avr2                       0.310  22  0.510  22  0.943  11  0.836   0.686 Y  0.450      SignalP-noTM
crn1                       0.178  18  0.296  18  0.662   5  0.479   0.395 N  0.450      SignalP-noTM
crn2                       0.287  23  0.350  23  0.666   2  0.427   0.391 N  0.450      SignalP-noTM
CRN8                       0.166  14  0.325  14  0.730   4  0.625   0.487 Y  0.450      SignalP-noTM
CRN15                      0.222  23  0.297  23  0.646   2  0.396   0.350 N  0.450      SignalP-noTM
CRN16                      0.155  17  0.227  17  0.455  12  0.336   0.286 N  0.450      SignalP-noTM
CRN63                      0.157  18  0.289  18  0.672   2  0.519   0.413 N  0.450      SignalP-noTM
CRN115                     0.160  18  0.303  18  0.714   5  0.564   0.444 N  0.450      SignalP-noTM
ATR5                       0.157  22  0.206  17  0.372   6  0.289   0.251 N  0.450      SignalP-noTM
PexRD2                     0.501  19  0.678  19  0.970  11  0.920   0.808 Y  0.450      SignalP-noTM
ATR13                      0.373  20  0.486  20  0.712   2  0.625   0.561 Y  0.450      SignalP-noTM
ATR1NdWsB                  0.283  16  0.486  16  0.896  11  0.856   0.686 Y  0.450      SignalP-noTM
ATR13                      0.374  20  0.485  20  0.709  14  0.623   0.559 Y  0.450      SignalP-noTM
Avr3b                      0.597  18  0.750  18  0.985   9  0.937   0.851 Y  0.450      SignalP-noTM
PITG_03192                 0.859  25  0.883  25  0.980  12  0.910   0.898 Y  0.450      SignalP-noTM
Avr1_PITG_16663            0.712  23  0.816  23  0.973   4  0.935   0.880 Y  0.450      SignalP-noTM
Pslsc1                     0.161  44  0.173  11  0.410   4  0.278   0.230 N  0.450      SignalP-noTM
ATR39_1                    0.303  21  0.455  21  0.827   8  0.680   0.577 Y  0.450      SignalP-noTM
Avh18a1                    0.425  21  0.609  21  0.953  10  0.866   0.748 Y  0.450      SignalP-noTM
Avr1a                      0.202  24  0.410  24  0.942  12  0.831   0.637 Y  0.450      SignalP-noTM
Avr3a                      0.481  21  0.641  21  0.925  11  0.852   0.755 Y  0.450      SignalP-noTM
ATR1NdWsB                  0.284  16  0.486  16  0.896  11  0.856   0.686 Y  0.450      SignalP-noTM
PiAvr2                     0.447  21  0.530  21  0.736   1  0.620   0.579 Y  0.450      SignalP-noTM
PiAvr3b                    0.564  23  0.690  23  0.953  10  0.844   0.773 Y  0.450      SignalP-noTM
PiAvr4                     0.630  25  0.725  25  0.963  11  0.842   0.788 Y  0.450      SignalP-noTM
PiAvrVnt1                  0.625  24  0.748  24  0.962  14  0.894   0.827 Y  0.450      SignalP-noTM
PsAvr3b                    0.600  18  0.753  18  0.986   9  0.940   0.854 Y  0.450      SignalP-noTM
PsAvr3c                    0.623  21  0.744  21  0.967  10  0.884   0.820 Y  0.450      SignalP-noTM
PsAvr4_6                   0.813  26  0.869  26  0.986  16  0.930   0.902 Y  0.450      SignalP-noTM
