# Supplementary material for: Evaluation of Secretion Prediction Highlights Differing Approaches Needed for Oomycete and Fungal Effectors
Source: Front Plant Sci. 2015 Dec 23;6:1168. doi: 10.3389/fpls.2015.01168 (PMC4688413; doi:10.3389/fpls.2015.01168)
Supplement: Supplementary file 6 [file DataSheet5.ZIP › Oomycete_Effector_Secretion_Results/Oomycete_Effectors_TargetP11.output]

### targetp v1.1 prediction results ##################################
Number of query sequences:  35
Cleavage site predictions not included.
Using NON-PLANT networks.

Name                  Len            mTP     SP  other  Loc  RC
----------------------------------------------------------------------
INF1                  118          0.267  0.906  0.010   S    2
ATR13                 187          0.024  0.924  0.187   S    2
AVR3a                 147          0.239  0.644  0.061   S    3
AVR1B_1               138          0.020  0.953  0.081   S    1
ATR1NdWsB             311          0.031  0.905  0.097   S    1
GIP1                  257          0.038  0.916  0.102   S    1
GIP2                  289          0.060  0.790  0.187   S    2
EPI1                  149          0.063  0.878  0.088   S    2
EPI2                  150          0.023  0.940  0.097   S    1
PsojNIP               237          0.103  0.830  0.035   S    2
CBEL                  268          0.070  0.925  0.033   S    1
PcF                    73          0.025  0.948  0.059   S    1
NPP1                  237          0.026  0.959  0.064   S    1
INF2A                 185          0.055  0.951  0.021   S    1
INF2B                 189          0.062  0.940  0.023   S    1
Avh5                  135          0.177  0.807  0.022   S    2
Avh241                188          0.028  0.968  0.042   S    1
Avr1k                 279          0.157  0.317  0.427   _    5
Avr1d                 125          0.046  0.893  0.045   S    1
EpiC1                 126          0.040  0.943  0.047   S    1
EPIC2A                125          0.063  0.927  0.037   S    1
EpiC2B                125          0.061  0.920  0.040   S    1
Avrblb1               152          0.053  0.863  0.033   S    1
Avrblb2               100          0.268  0.809  0.010   S    3
Avr2                  114          0.063  0.909  0.057   S    1
crn1                  431          0.081  0.695  0.411   S    4
crn2                  456          0.094  0.661  0.411   S    4
CRN8                  599          0.101  0.624  0.492   S    5
CRN15                 615          0.089  0.674  0.410   S    4
CRN16                 618          0.112  0.410  0.604   _    5
CRN63                 450          0.100  0.569  0.472   S    5
CRN115                449          0.091  0.689  0.397   S    4
ATR5                  367          0.422  0.191  0.217   M    4
PexRD2                121          0.040  0.909  0.062   S    1
ATR13                 154          0.023  0.922  0.190   S    2
ATR1NdWsB             323          0.045  0.907  0.067   S    1
ATR13                 187          0.024  0.924  0.187   S    2
Avr3b                 227          0.032  0.958  0.059   S    1
PITG_03192            144          0.033  0.934  0.043   S    1
Avr1_PITG_16663       208          0.083  0.915  0.024   S    1
Pslsc1                210          0.629  0.100  0.199   M    3
ATR39_1               185          0.044  0.912  0.124   S    2
Avh18a1               106          0.054  0.932  0.039   S    1
Avr1a                 121          0.029  0.930  0.059   S    1
Avr3a                 111          0.053  0.912  0.065   S    1
ATR1NdWsB             324          0.043  0.910  0.067   S    1
PiAvr2                116          0.195  0.612  0.145   S    3
PiAvr3b               148          0.056  0.893  0.066   S    1
PiAvr4                287          0.061  0.837  0.054   S    2
PiAvrVnt1             153          0.046  0.951  0.036   S    1
PsAvr3b               314          0.029  0.965  0.059   S    1
PsAvr3c               220          0.033  0.926  0.061   S    1
PsAvr4_6              123          0.013  0.977  0.064   S    1
