# Supplementary material for: Evaluation of Secretion Prediction Highlights Differing Approaches Needed for Oomycete and Fungal Effectors
Source: Front Plant Sci. 2015 Dec 23;6:1168. doi: 10.3389/fpls.2015.01168 (PMC4688413; doi:10.3389/fpls.2015.01168)
Supplement: Supplementary file 6 [file DataSheet5.ZIP › Oomycete_Effector_Secretion_Results/Oomycete_Effectors_TMHMM20.output]

INF1	len=118	ExpAA=0.92	First60=0.87	PredHel=0	Topology=o
ATR13	len=187	ExpAA=2.49	First60=2.49	PredHel=0	Topology=o
AVR3a	len=147	ExpAA=0.37	First60=0.37	PredHel=0	Topology=o
AVR1B-1	len=138	ExpAA=3.23	First60=3.23	PredHel=0	Topology=o
ATR1NdWsB len=311	ExpAA=0.79	First60=0.79	PredHel=0	Topology=o
GIP1	len=257	ExpAA=0.08	First60=0.07	PredHel=0	Topology=o
GIP2	len=289	ExpAA=0.15	First60=0.14	PredHel=0	Topology=o
EPI1	len=149	ExpAA=0.03	First60=0.03	PredHel=0	Topology=o
EPI2	len=150	ExpAA=3.64	First60=3.64	PredHel=0	Topology=o
PsojNIP	len=237	ExpAA=0.71	First60=0.70	PredHel=0	Topology=o
CBEL	len=268	ExpAA=6.88	First60=6.87	PredHel=0	Topology=o
PcF	len=73	ExpAA=0.76	First60=0.76	PredHel=0	Topology=o
NPP1	len=237	ExpAA=1.48	First60=1.22	PredHel=0	Topology=o
INF2A	len=185	ExpAA=1.84	First60=1.84	PredHel=0	Topology=o
INF2B	len=189	ExpAA=0.60	First60=0.60	PredHel=0	Topology=o
Avh5	len=135	ExpAA=0.56	First60=0.56	PredHel=0	Topology=o
Avh241	len=188	ExpAA=16.85	First60=16.85	PredHel=1	Topology=i7-29o
Avr1k	len=279	ExpAA=0.01	First60=0.01	PredHel=0	Topology=o
Avr1d	len=125	ExpAA=4.21	First60=4.20	PredHel=0	Topology=o
EpiC1	len=126	ExpAA=0.51	First60=0.51	PredHel=0	Topology=o
EPIC2A	len=125	ExpAA=0.96	First60=0.96	PredHel=0	Topology=o
EpiC2B	len=125	ExpAA=0.61	First60=0.61	PredHel=0	Topology=o
Avrblb1	len=152	ExpAA=17.44	First60=17.43	PredHel=1	Topology=o4-26i
Avrblb2	len=100	ExpAA=10.36	First60=10.36	PredHel=0	Topology=o
Avr2	len=114	ExpAA=3.05	First60=3.05	PredHel=0	Topology=o
crn1	len=431	ExpAA=0.18	First60=0.18	PredHel=0	Topology=o
crn2	len=456	ExpAA=0.09	First60=0.05	PredHel=0	Topology=o
CRN8	len=599	ExpAA=1.59	First60=0.08	PredHel=0	Topology=o
CRN15	len=615	ExpAA=4.02	First60=0.20	PredHel=0	Topology=o
CRN16	len=618	ExpAA=3.79	First60=0.00	PredHel=0	Topology=o
CRN63	len=450	ExpAA=0.04	First60=0.03	PredHel=0	Topology=o
CRN115	len=449	ExpAA=0.06	First60=0.06	PredHel=0	Topology=o
ATR5	len=367	ExpAA=0.02	First60=0.00	PredHel=0	Topology=o
PexRD2	len=121	ExpAA=4.46	First60=4.46	PredHel=0	Topology=o
ATR13	len=154	ExpAA=2.88	First60=2.88	PredHel=0	Topology=o
ATR1NdWsB	len=323	ExpAA=0.50	First60=0.50	PredHel=0	Topology=o
ATR13	len=187	ExpAA=2.40	First60=2.40	PredHel=0	Topology=o
Avr3b	len=227	ExpAA=0.21	First60=0.21	PredHel=0	Topology=o
PITG_03192	len=144	ExpAA=39.06	First60=20.19	PredHel=2	Topology=o4-23i122-139o
Avr1/PITG_16663	len=208	ExpAA=0.83	First60=0.83	PredHel=0	Topology=o
Pslsc1	len=210	ExpAA=0.07	First60=0.06	PredHel=0	Topology=o
ATR39-1	len=185	ExpAA=0.07	First60=0.07	PredHel=0	Topology=o
Avh18a1	len=106	ExpAA=0.16	First60=0.16	PredHel=0	Topology=o
Avr1a	len=121	ExpAA=4.63	First60=4.63	PredHel=0	Topology=o
Avr3a	len=111	ExpAA=7.24	First60=7.24	PredHel=0	Topology=o
ATR1NdWsB	len=324	ExpAA=0.50	First60=0.50	PredHel=0	Topology=o
PiAvr2	len=116	ExpAA=12.15	First60=12.15	PredHel=0	Topology=o
PiAvr3b	len=148	ExpAA=20.81	First60=20.81	PredHel=1	Topology=i5-27o
PiAvr4	len=287	ExpAA=0.05	First60=0.05	PredHel=0	Topology=o
PiAvrVnt1	len=153	ExpAA=20.52	First60=20.52	PredHel=1	Topology=i7-26o
PsAvr3b	len=314	ExpAA=0.32	First60=0.15	PredHel=0	Topology=o
PsAvr3c	len=220	ExpAA=0.54	First60=0.51	PredHel=0	Topology=o
PsAvr4/6	len=123	ExpAA=18.02	First60=17.97	PredHel=1	Topology=i7-26o
