# Supplementary material for: Evaluation of Secretion Prediction Highlights Differing Approaches Needed for Oomycete and Fungal Effectors
Source: Front Plant Sci. 2015 Dec 23;6:1168. doi: 10.3389/fpls.2015.01168 (PMC4688413; doi:10.3389/fpls.2015.01168)
Supplement: Supplementary file 6 [file DataSheet5.ZIP › Oomycete_Effector_Secretion_Results/Oomycete_Effectors_Wolfpsort02.output]

# k used for kNN is: 27
INF1 extr 18, mito 7, cyto 1.5, cyto_nucl 1.5
ATR13 extr 13, mito 6, E.R. 3, cyto 2, golg 2
AVR3a mito 12, nucl 5, extr 5, cyto 2, pero 2, cyto_pero 2
AVR1B-1 extr 13, golg 5, mito 3, cyto 3, E.R. 3, cyto_mito 3
ATR1NdWsB extr 15, plas 3, E.R. 3, golg 3, pero 2
GIP1 cyto 16, extr 9, cyto_mito 9
GIP2 extr 15, cyto 8, mito 4, cyto_nucl 4, cyto_pero 4
EPI1 mito 10.5, cyto_mito 9.833, cyto 8, cyto_nucl 5.833, extr 5
EPI2 extr 8, E.R. 7, nucl 4, golg 4, vacu 2
PsojNIP extr 27
CBEL extr 27
PcF extr 22, E.R. 2, cyto 1, pero 1, golg 1, cyto_pero 1
NPP1 extr 26
INF2A extr 27
INF2B extr 22, cyto 3
Avh5 extr 18, mito 3, pero 2, E.R. 2, mito_nucl 2
Avh241 mito 16, nucl 6, extr 3
Avr1k nucl 10.5, cyto_nucl 8, mito 5, cyto 4.5, extr 4
Avr1d extr 21, golg 2, mito 1, plas 1, pero 1, E.R. 1
EpiC1 extr 22, golg 3
EPIC2A extr 13, mito 8, nucl 3, cyto 3, cyto_nucl 3
EpiC2B extr 14, mito 6, nucl 3, cyto 3, cyto_nucl 3
Avrblb1 extr 16, golg 4, E.R. 3, nucl 1, mito 1, plas 1, pero 1, mito_nucl 1
Avrblb2 extr 13, mito 7, plas 2, pero 2, cyto 1, E.R. 1, golg 1
Avr2 extr 8, E.R. 8, cyto 4, nucl 2, mito 2, golg 2, mito_nucl 2, cyto_pero 2
crn1 cyto 8, E.R. 8, cyto_nucl 6, pero 3, nucl 2, golg 2, mito 1, plas 1, extr 1, vacu 1
crn2 plas 10, cyto 9, E.R. 3, nucl 2, extr 1, pero 1, golg 1, mito_nucl 1
CRN8 plas 14, E.R. 4, cyto 3, vacu 3, nucl 1, extr 1, pero 1
CRN15 extr 15, plas 6, cyto 3, E.R. 2
CRN16 nucl 12.5, cyto_nucl 11, cyto 6.5, mito 3, pero 3
CRN63 cyto 18.5, cyto_nucl 13.5, nucl 5.5
CRN115 cyto 12, E.R. 4, plas 3, extr 3, nucl 2, mito 1, pero 1, golg 1
ATR5 mito 18, cyto 5, nucl 3, cyto_pero 3
PexRD2 extr 15, golg 5, mito 3, E.R. 3
ATR13 extr 14, mito 5, E.R. 3, mito_nucl 3
ATR1NdWsB extr 16, golg 5, E.R. 3, cyto 1, plas 1, pero 1, cyto_pero 1
ATR13 extr 15, mito 5, E.R. 3, nucl 2, cyto 2, cyto_nucl 2
Avr3b extr 14, E.R. 5, mito 4, nucl 3
PITG_03192 plas 19, E.R. 6
Avr1/PITG_16663 extr 11, E.R. 6, golg 4, mito 3, nucl 1, cyto 1, plas 1, cyto_nucl 1
Pslsc1 mito 18, nucl 4, pero 3
ATR39-1 cyto 10.5, extr 10, cyto_nucl 6.5, mito 2, E.R. 2
Avh18a1 golg 7, mito 5, plas 5, extr 5, nucl 2, cyto 2, cyto_nucl 2
Avr1a extr 14, E.R. 6, mito 3, golg 3
Avr3a extr 22, golg 3
ATR1NdWsB extr 17, golg 5, E.R. 2, cyto 1, plas 1, pero 1, cyto_pero 1
PiAvr2 cyto 10.5, cyto_mito 8.833, mito_nucl 6.833, nucl 6.5, mito 6
PiAvr3b extr 16, mito 8, cyto 2
PiAvr4 mito 10, extr 8, golg 5, nucl 1, cyto 1, plas 1, cyto_nucl 1, E.R. 1
PiAvrVnt1 golg 8, extr 6, E.R. 6, mito 4, vacu 2, cyto_mito 2, mito_nucl 2
PsAvr3b extr 9, mito 6, plas 5, E.R. 5
PsAvr3c extr 10, mito 4.5, cyto_mito 3.333, plas 3, E.R. 3, golg 3, cyto_nucl 1.833
PsAvr4/6 extr 21, plas 3, cyto 1, E.R. 1, vacu 1
